# Supplementary material for: Tourism and economic growth: A global study on Granger causality and wavelet coherence
Source: PLoS One. 2022 Sep 12;17(9):e0274386. doi: 10.1371/journal.pone.0274386 (PMC9467361; doi:10.1371/journal.pone.0274386)
Supplement: S2 Appendix — (XLS) [file pone.0274386.s002.xls]

## Sheet: 2003-20
Country	Region	Year	PGDP	TOUR	TRADE	GCF
Denmark	Europe	2003	40458.8	5271000000	80.8817	20.9217
Denmark	Europe	2004	46511.6	5652000000	82.2078	21.6913
Denmark	Europe	2005	48799.8	5293000000	89.3997	22.2064
Denmark	Europe	2006	52027	5562000000	97.3667	24.2983
Denmark	Europe	2007	58487.1	5978000000	100.068	25.2778
Denmark	Europe	2008	64322.1	6281000000	104.828	23.9841
Denmark	Europe	2009	58163.3	5617000000	89.755	19.0884
Denmark	Europe	2010	58041.4	5704000000	94.1	18.076
Denmark	Europe	2011	61753.6	6366000000	101.246	19.127
Denmark	Europe	2012	58507.5	6135000000	103.241	19.4664
Denmark	Europe	2013	61191.2	6490000000	103.05	19.6908
Denmark	Europe	2014	62549	7617000000	102.264	20.091
Denmark	Europe	2015	53254.9	6685000000	104.048	20.6312
Denmark	Europe	2016	54664	7494000000	100.169	21.7754
Denmark	Europe	2017	57610.1	8508000000	102.979	22.0531
Denmark	Europe	2018	61591.9	9097000000	106.975	22.5993
Denmark	Europe	2019	59775.7	8985000000	110.607	21.9644
Denmark	Europe	2020	61063.3	4104000000	103.312	22.926
Finland	Europe	2003	32855.1	2679000000	68.0558	22.2268
Finland	Europe	2004	37702.8	2977000000	70.9602	22.87
Finland	Europe	2005	39040.3	3069000000	76.5792	24.6042
Finland	Europe	2006	41188.1	3515000000	81.9835	23.9964
Finland	Europe	2007	48414.8	4287000000	82.8574	25.5517
Finland	Europe	2008	53554	4875000000	86.1843	25.247
Finland	Europe	2009	47294	4072000000	70.1233	21.4727
Finland	Europe	2010	46460	4496000000	75.4644	22.0827
Finland	Europe	2011	51082	5615000000	78.5796	24.0442
Finland	Europe	2012	47710.8	5418000000	79.1705	23.3907
Finland	Europe	2013	49878	5774000000	77.0939	22.3345
Finland	Europe	2014	50260.3	5409000000	74.1127	21.9211
Finland	Europe	2015	42784.7	4011000000	71.3825	21.713
Finland	Europe	2016	43784.3	4017000000	70.8985	23.2749
Finland	Europe	2017	46297.5	5210000000	75.0531	24.007
Finland	Europe	2018	49964.5	5762000000	78.1902	25.2574
Finland	Europe	2019	48628.6	5944000000	79.6074	24.0824
Finland	Europe	2020	48745	1757000000	72.0754	24.4552
Iceland	Europe	2003	39476.7	486000000	68.1992	21.292
Iceland	Europe	2004	47334.9	558000000	70.4319	24.8448
Iceland	Europe	2005	56794.9	635000000	72.4506	28.8708
Iceland	Europe	2006	57492.9	702000000	77.5362	36.0722
Iceland	Europe	2007	69495.7	848000000	74.6709	29.5749
Iceland	Europe	2008	56943.4	881000000	82.688	26.0214
Iceland	Europe	2009	41301.3	550000000	89.3947	15.3231
Iceland	Europe	2010	43237.1	562000000	93.6464	13.9091
Iceland	Europe	2011	47714.6	751000000	101.409	15.5832
Iceland	Europe	2012	45995.5	865000000	104.085	16.0159
Iceland	Europe	2013	49805	1080000000	98.7895	15.4696
Iceland	Europe	2014	54576.7	1380000000	96.6656	17.2237
Iceland	Europe	2015	52951.7	1620000000	95.8182	19.4036
Iceland	Europe	2016	61987.9	2410000000	88.333	21.0839
Iceland	Europe	2017	72010.1	3020000000	86.9789	21.7414
Iceland	Europe	2018	74469.8	3121000000	89.9533	22.2723
Iceland	Europe	2019	68941.5	2695000000	84.0909	21.1966
Iceland	Europe	2020	59270.2	639000000	69.2122	21.5823
Ireland	Europe	2003	41112.7	5206000000	146.532	25.7442
Ireland	Europe	2004	47666.5	6075000000	146.588	27.2183
Ireland	Europe	2005	50914	6779000000	148.176	30.3097
Ireland	Europe	2006	54283.7	7668000000	150.022	31.8932
Ireland	Europe	2007	61318.5	9260000000	153.397	29.2481
Ireland	Europe	2008	61103.5	9972000000	160.039	24.6671
Ireland	Europe	2009	51927.2	8465000000	173.591	20.3037
Ireland	Europe	2010	48607.9	8185000000	189.84	17.2802
Ireland	Europe	2011	52108.8	9532000000	187.814	17.1651
Ireland	Europe	2012	49028.8	9255000000	191.104	20.1868
Ireland	Europe	2013	51518.4	10165000000	188.784	18.7766
Ireland	Europe	2014	55525.9	11101000000	201.871	22.2324
Ireland	Europe	2015	61987.6	11476000000	215.164	25.7809
Ireland	Europe	2016	62819	12649000000	227.402	37.5726
Ireland	Europe	2017	69601.7	14294000000	220.151	34.6659
Ireland	Europe	2018	79069	15276000000	217.425	28.5518
Ireland	Europe	2019	80886.6	14808000000	252.335	54.6975
Ireland	Europe	2020	85267.8	4160000000	239.951	40.882
Norway	Europe	2003	50134.9	2989000000	66.5528	19.5849
Norway	Europe	2004	57603.8	3531000000	69.0088	21.6952
Norway	Europe	2005	66810.5	4243000000	70.8136	22.6257
Norway	Europe	2006	74148.3	4289000000	72.3558	24.1817
Norway	Europe	2007	85140	5322000000	73.1842	27.3812
Norway	Europe	2008	96944.1	5702000000	74.8894	26.1615
Norway	Europe	2009	79977.7	4949000000	67.0548	24.7383
Norway	Europe	2010	87693.8	5299000000	68.2496	25.4395
Norway	Europe	2011	100601	6565000000	69.6734	25.9162
Norway	Europe	2012	101524	6784000000	68.2174	26.4147
Norway	Europe	2013	102913	7175000000	67.5466	27.8506
Norway	Europe	2014	97019.2	7503000000	68.6633	27.7816
Norway	Europe	2015	74355.5	6370000000	69.8592	27.4873
Norway	Europe	2016	70460.6	6285000000	68.9403	28.105
Norway	Europe	2017	75496.8	6565000000	69.1644	27.8343
Norway	Europe	2018	82267.8	7280000000	70.2096	28.0576
Norway	Europe	2019	75719.8	7040000000	71.0444	29.8554
Norway	Europe	2020	67329.7	2196000000	65.3305	30.3099
Sweden	Europe	2003	37321.8	6548000000	75.2456	21.9458
Sweden	Europe	2004	42821.7	7686000000	78.5911	21.8534
Sweden	Europe	2005	43437.1	7628000000	83.7515	22.279
Sweden	Europe	2006	46593.6	9714000000	88.1954	23.2559
Sweden	Europe	2007	53700	11889000000	89.1621	24.8815
Sweden	Europe	2008	56152.6	11732000000	92.5642	24.5907
Sweden	Europe	2009	46947	9769000000	81.5089	21.0366
Sweden	Europe	2010	52869	10674000000	84.2484	22.962
Sweden	Europe	2011	60755.8	10210000000	85.791	23.8343
Sweden	Europe	2012	58037.8	10100000000	85.2823	22.5912
Sweden	Europe	2013	61126.9	10860000000	80.8157	22.5231
Sweden	Europe	2014	60020.4	11850000000	82.9335	23.5041
Sweden	Europe	2015	51545.5	11310000000	83.7238	24.4287
Sweden	Europe	2016	51965.2	12760000000	82.3206	24.7154
Sweden	Europe	2017	53791.5	14170000000	84.9347	25.7247
Sweden	Europe	2018	54589.1	10012000000	89.1312	26.0084
Sweden	Europe	2019	51939.4	9193000000	91.4338	25.1238
Sweden	Europe	2020	52274.4	4374000000	84.5333	24.7942
United Kingdom	Europe	2003	34487.5	30740000000	50.0853	17.7414
United Kingdom	Europe	2004	40371.7	37170000000	50.1905	17.5187
United Kingdom	Europe	2005	42132.1	41740000000	52.4626	17.7238
United Kingdom	Europe	2006	44654.1	45950000000	56.6075	18.0379
United Kingdom	Europe	2007	50653.3	51350000000	52.724	18.404
United Kingdom	Europe	2008	47549.3	48620000000	56.2213	17.4367
United Kingdom	Europe	2009	38952.2	39040000000	54.1746	14.9255
United Kingdom	Europe	2010	39688.6	34720000000	58.2542	16.0701
United Kingdom	Europe	2011	42284.9	38810000000	62.432	15.8331
United Kingdom	Europe	2012	42686.8	40930000000	61.1056	15.9214
United Kingdom	Europe	2013	43713.8	46040000000	60.8547	16.4481
United Kingdom	Europe	2014	47787.2	51580000000	57.9839	17.5633
United Kingdom	Europe	2015	45404.6	50900000000	55.9163	17.6912
United Kingdom	Europe	2016	41499.6	47780000000	58.0793	17.8104
United Kingdom	Europe	2017	40857.8	47720000000	61.3548	18.229
United Kingdom	Europe	2018	43647	50050000000	62.3142	17.9971
United Kingdom	Europe	2019	43070.5	52721000000	62.9273	17.8642
United Kingdom	Europe	2020	41059.2	18933000000	56.1089	16.6992
Austria	Europe	2003	32222.9	15128000000	86.3874	24.4087
Austria	Europe	2004	36821.5	17251000000	90.7923	24.061
Austria	Europe	2005	38403.1	18471000000	94.0338	23.8252
Austria	Europe	2006	40635.3	16510000000	98.0883	23.6103
Austria	Europe	2007	46855.8	18560000000	100.733	24.5843
Austria	Europe	2008	51708.8	21630000000	102.074	24.4675
Austria	Europe	2009	47963.2	19150000000	87.0622	22.7753
Austria	Europe	2010	46858	18750000000	99.0198	22.6078
Austria	Europe	2011	51375	19790000000	105.103	24.1405
Austria	Europe	2012	48567.7	18930000000	105.152	23.9771
Austria	Europe	2013	50716.7	20220000000	104.066	23.7234
Austria	Europe	2014	51717.5	20910000000	103.504	23.5315
Austria	Europe	2015	44178	20422000000	102.427	23.8055
Austria	Europe	2016	45276.8	20965000000	100.982	24.2563
Austria	Europe	2017	47312	22424000000	104.939	24.8384
Austria	Europe	2018	51461.4	25413000000	107.882	25.7225
Austria	Europe	2019	50114.4	25924000000	107.478	25.4037
Austria	Europe	2020	48586.8	15362000000	99.9989	25.9012
Belgium	Europe	2003	30587.7	8848000000	132.716	20.9647
Belgium	Europe	2004	35364.4	10089000000	136.918	22.6671
Belgium	Europe	2005	36796	10881000000	144.529	23.6811
Belgium	Europe	2006	38672.7	11625000000	149.568	23.9705
Belgium	Europe	2007	44262.9	12369000000	152.468	24.6033
Belgium	Europe	2008	48106.9	12020000000	161.088	25.9368
Belgium	Europe	2009	44583.5	12718000000	135.406	22.1733
Belgium	Europe	2010	44141.9	12680000000	149.998	23.1268
Belgium	Europe	2011	47348.5	14114000000	161.494	24.5069
Belgium	Europe	2012	44673.1	13704000000	160.746	23.6899
Belgium	Europe	2013	46744.7	14534000000	157.851	22.4282
Belgium	Europe	2014	47700.5	15249000000	158.783	23.1362
Belgium	Europe	2015	40991.8	8975000000	154.193	23.628
Belgium	Europe	2016	41984.1	8784000000	157.665	24.2522
Belgium	Europe	2017	44089.3	9636000000	165.326	24.4564
Belgium	Europe	2018	47519.6	10319000000	166.313	25.3688
Belgium	Europe	2019	46591.5	10581000000	163.72	24.9648
Belgium	Europe	2020	45159.3	7447000000	158.621	24.1611
France	Europe	2003	29568.4	46576000000	50.7978	21.1861
France	Europe	2004	33741.3	53068000000	51.925	21.8896
France	Europe	2005	34760.2	52126000000	53.9807	22.4526
France	Europe	2006	36443.6	54615000000	56.1034	23.2377
France	Europe	2007	41508.4	63890000000	56.4208	24.1648
France	Europe	2008	45334.1	68034000000	57.3971	24.1299
France	Europe	2009	41575.4	58906000000	50.4625	21.3332
France	Europe	2010	40638.3	56178000000	54.8678	21.9463
France	Europe	2011	43790.7	66133000000	58.7906	23.2209
France	Europe	2012	40874.7	63975000000	59.7021	22.6266
France	Europe	2013	42592.9	66054000000	59.7641	22.2872
France	Europe	2014	43011.3	67402000000	60.4788	22.7098
France	Europe	2015	36638.2	66441000000	61.7517	22.7123
France	Europe	2016	37037.4	63557000000	61.1001	22.6094
France	Europe	2017	38685.3	67717000000	62.9618	23.4362
France	Europe	2018	41572.5	72518000000	64.438	23.8573
France	Europe	2019	40578.6	70776000000	64.1415	24.3646
France	Europe	2020	39030.4	35958000000	57.7674	23.8119
Germany	Europe	2003	30243.6	30129000000	61.8493	20.4368
Germany	Europe	2004	34044.1	36417000000	66.2262	19.8391
Germany	Europe	2005	34507.4	40518000000	70.9187	19.4851
Germany	Europe	2006	36323.4	45560000000	77.4497	20.5707
Germany	Europe	2007	41587.2	49320000000	79.8744	21.3799
Germany	Europe	2008	45427.2	53402000000	81.5248	21.4462
Germany	Europe	2009	41485.9	47499000000	71.2287	18.5565
Germany	Europe	2010	41531.9	49116000000	79.8686	20.0658
Germany	Europe	2011	46644.8	53465000000	85.2061	21.6352
Germany	Europe	2012	43858.4	51626000000	86.5141	19.716
Germany	Europe	2013	46285.8	55486000000	85.0789	20.0537
Germany	Europe	2014	47960	58721000000	84.6201	20.3703
Germany	Europe	2015	41086.7	50669000000	86.2462	19.7429
Germany	Europe	2016	42107.5	52234000000	84.7696	19.9674
Germany	Europe	2017	44542.3	55750000000	87.2372	20.9623
Germany	Europe	2018	47950.2	59446000000	88.4344	21.9047
Germany	Europe	2019	46794.9	58372000000	87.5997	22.1411
Germany	Europe	2020	46208.4	22080000000	81.1085	21.149
Luxembourg	Europe	2003	65544.6	3051000000	244.978	21.3096
Luxembourg	Europe	2004	76404.4	3824000000	265.227	21.3053
Luxembourg	Europe	2005	80957.9	3770000000	284.077	21.5103
Luxembourg	Europe	2006	90712.8	3819000000	305.88	19.0039
Luxembourg	Europe	2007	107339	4351000000	307.485	19.5133
Luxembourg	Europe	2008	119932	4918000000	292.213	20.5796
Luxembourg	Europe	2009	108988	4546000000	263.533	16.1829
Luxembourg	Europe	2010	110778	4519000000	293.672	18.0832
Luxembourg	Europe	2011	118869	5358000000	308.714	19.2688
Luxembourg	Europe	2012	112591	5395000000	311.787	18.7523
Luxembourg	Europe	2013	119966	5629000000	320.534	18.1454
Luxembourg	Europe	2014	123514	6033000000	333.429	19.0936
Luxembourg	Europe	2015	105420	6182000000	351.132	18.9585
Luxembourg	Europe	2016	106827	5606000000	348.437	17.9319
Luxembourg	Europe	2017	109921	5472000000	353.794	18.8897
Luxembourg	Europe	2018	117197	5642000000	360.132	17.0956
Luxembourg	Europe	2019	113219	5645000000	380.104	18.4251
Luxembourg	Europe	2020	116015	4454000000	376.295	17.8996
Netherlands	Europe	2003	35672.2	14603000000	111.92	20.4881
Netherlands	Europe	2004	40362.4	16495000000	117.609	20.3213
Netherlands	Europe	2005	41979.1	8770000000	122.807	20.4541
Netherlands	Europe	2006	44863.4	9270000000	127.772	21.0237
Netherlands	Europe	2007	51733.4	11310000000	130.458	23.3495
Netherlands	Europe	2008	57644.5	12870000000	131.06	22.3309
Netherlands	Europe	2009	52514	12060000000	116.89	20.7212
Netherlands	Europe	2010	50950	11650000000	131.522	20.2216
Netherlands	Europe	2011	54159.3	12900000000	142.472	20.0397
Netherlands	Europe	2012	50073	17675000000	149.268	18.7247
Netherlands	Europe	2013	52184.1	19429000000	149.549	18.51
Netherlands	Europe	2014	52830.2	19669000000	150.054	17.9126
Netherlands	Europe	2015	45175.2	17558000000	157.817	22.475
Netherlands	Europe	2016	46007.9	1.94218e+10	148.859	20.4876
Netherlands	Europe	2017	48555	2.18447e+10	156.028	20.5927
Netherlands	Europe	2018	53018.6	2.39191e+10	158.823	20.9576
Netherlands	Europe	2019	52476.3	2.37239e+10	155.271	22.0964
Netherlands	Europe	2020	52397.1	1.09262e+10	145.305	21.7422
Switzerland	Europe	2003	49470.4	10427000000	89.1279	25.3321
Switzerland	Europe	2004	54878.5	11217000000	93.9405	23.7273
Switzerland	Europe	2005	56546.8	11914000000	100.461	26.3674
Switzerland	Europe	2006	59300.6	12961000000	104.607	27.1347
Switzerland	Europe	2007	65359.5	14934000000	111.555	26.012
Switzerland	Europe	2008	74572.2	18016000000	115.137	26.6648
Switzerland	Europe	2009	72083.2	17023000000	107.725	27.5716
Switzerland	Europe	2010	77117.1	17883000000	117.883	25.1238
Switzerland	Europe	2011	91254	20809000000	123.094	27.7207
Switzerland	Europe	2012	86547.7	19564000000	124.07	25.6372
Switzerland	Europe	2013	88109.5	20236000000	130.892	24.3372
Switzerland	Europe	2014	89684.7	21358000000	116.291	25.3908
Switzerland	Europe	2015	84776.1	20140000000	113.122	24.689
Switzerland	Europe	2016	83073.3	19787000000	119.728	24.7543
Switzerland	Europe	2017	83352.1	20399000000	119.27	25.1229
Switzerland	Europe	2018	86388.4	21294000000	119.977	24.813
Switzerland	Europe	2019	85334.5	21257000000	119.216	25.2878
Switzerland	Europe	2020	87097	9994000000	115.889	28.3569
Armenia	Europe	2003	930.125	90000000	80.0514	28.3479
Armenia	Europe	2004	1191.92	189000000	73.0706	29.1226
Armenia	Europe	2005	1643.76	243000000	70.1397	35.7654
Armenia	Europe	2006	2158.15	406000000	61.0301	42.2255
Armenia	Europe	2007	3139.28	522000000	56.975	44.3516
Armenia	Europe	2008	4010.86	564000000	54.5423	47.9428
Armenia	Europe	2009	2994.34	570000000	57.2742	41.1451
Armenia	Europe	2010	3218.38	694000000	64.643	38.8148
Armenia	Europe	2011	3525.81	762000000	69.4356	31.9218
Armenia	Europe	2012	3681.84	853000000	75.9617	24.681
Armenia	Europe	2013	3838.17	905000000	77.555	22.1525
Armenia	Europe	2014	3986.23	994000000	75.7789	21.283
Armenia	Europe	2015	3607.29	956000000	71.6821	20.7305
Armenia	Europe	2016	3591.83	1037000000	76.078	18.0155
Armenia	Europe	2017	3914.53	1224000000	87.2024	18.4217
Armenia	Europe	2018	4220.54	1358000000	92.4731	22.3997
Armenia	Europe	2019	4604.65	1553000000	96.1142	17.4085
Armenia	Europe	2020	4266.02	303000000	69.491	18.5325
Azerbaijan	Europe	2003	883.734	70000000	107.552	53.1715
Azerbaijan	Europe	2004	1045.01	79000000	121.507	57.9904
Azerbaijan	Europe	2005	1578.4	100000000	115.842	41.5348
Azerbaijan	Europe	2006	2473.08	201000000	105.262	29.8594
Azerbaijan	Europe	2007	3851.44	317000000	96.6418	21.525
Azerbaijan	Europe	2008	5574.6	382000000	89.2429	18.6936
Azerbaijan	Europe	2009	4950.29	545000000	74.744	18.9486
Azerbaijan	Europe	2010	5843.53	792000000	74.986	18.0596
Azerbaijan	Europe	2011	7189.69	1500000000	80.508	20.2678
Azerbaijan	Europe	2012	7496.29	2634000000	78.2631	22.3167
Azerbaijan	Europe	2013	7875.76	2618000000	74.6758	25.6579
Azerbaijan	Europe	2014	7891.31	2713000000	69.4832	27.51
Azerbaijan	Europe	2015	5500.31	2535000000	72.6015	27.9136
Azerbaijan	Europe	2016	3880.74	2855000000	90.0773	25.6813
Azerbaijan	Europe	2017	4147.09	3214000000	90.4023	24.3789
Azerbaijan	Europe	2018	4739.84	2830000000	91.6726	20.1295
Azerbaijan	Europe	2019	4805.75	2.0041e+09	85.8181	20.3078
Azerbaijan	Europe	2020	4221.41	340000000	72.1629	24.2835
Belarus	Europe	2003	1819.77	339000000	134.142	24.9543
Belarus	Europe	2004	2378.62	362000000	142.137	28.6673
Belarus	Europe	2005	3125.81	346000000	118.884	28.4605
Belarus	Europe	2006	3847.43	401000000	124.295	32.1841
Belarus	Europe	2007	4735.66	479000000	128.154	34.0919
Belarus	Europe	2008	6377.37	585000000	129.599	37.6417
Belarus	Europe	2009	5352.58	563000000	108.636	36.864
Belarus	Europe	2010	6033.69	665000000	115.918	40.6564
Belarus	Europe	2011	6527.17	747000000	157.974	37.2176
Belarus	Europe	2012	6953.13	986000000	153.085	35.0943
Belarus	Europe	2013	7998.13	1156000000	119.816	38.798
Belarus	Europe	2014	8341.4	1230000000	110.651	34.841
Belarus	Europe	2015	5967.05	1013000000	115.915	29.0347
Belarus	Europe	2016	5039.68	1019000000	125.209	26.4776
Belarus	Europe	2017	5785.67	1124500000	133.368	28.0304
Belarus	Europe	2018	6360.06	1221000000	139.394	28.0789
Belarus	Europe	2019	6837.72	1290000000	130.85	29.15
Belarus	Europe	2020	6424.15	542000000	120.682	26.2717
Bulgaria	Europe	2003	2719.5	2051000000	79.0139	22.0742
Bulgaria	Europe	2004	3389.71	2796000000	93.0639	23.4334
Bulgaria	Europe	2005	3899.91	3063000000	99.7142	27.7397
Bulgaria	Europe	2006	4523.05	3317000000	111.047	32.0563
Bulgaria	Europe	2007	5885.1	4181000000	123.61	33.6272
Bulgaria	Europe	2008	7265.74	4852000000	124.786	36.9533
Bulgaria	Europe	2009	6988.23	4273000000	92.6926	28.5382
Bulgaria	Europe	2010	6853	3807000000	103.412	22.521
Bulgaria	Europe	2011	7849.17	4297000000	117.456	21.3587
Bulgaria	Europe	2012	7432.48	3975000000	123.994	21.8863
Bulgaria	Europe	2013	7681.93	4410000000	129.733	21.009
Bulgaria	Europe	2014	7901.79	4518000000	130.287	21.5072
Bulgaria	Europe	2015	7074.68	3568000000	126.701	20.9933
Bulgaria	Europe	2016	7569.48	4148000000	122.834	18.9543
Bulgaria	Europe	2017	8366.29	4663000000	129.677	19.8059
Bulgaria	Europe	2018	9446.7	5061000000	128.852	21.2143
Bulgaria	Europe	2019	9879.27	4832000000	124.64	20.9979
Bulgaria	Europe	2020	10079.2	1792000000	109.178	18.7479
Czech Republic	Europe	2003	9818.57	4069000000	94.9735	29.6936
Czech Republic	Europe	2004	11749.9	4931000000	113.489	30.0251
Czech Republic	Europe	2005	13430.7	5772000000	121.298	29.5512
Czech Republic	Europe	2006	15261.8	6702000000	127.028	30.3827
Czech Republic	Europe	2007	18466.5	7803000000	129.779	32.3943
Czech Republic	Europe	2008	22804.6	9228000000	123.742	31.3311
Czech Republic	Europe	2009	19861.7	8164000000	112.797	26.8008
Czech Republic	Europe	2010	19960.1	8068000000	128.029	27.3599
Czech Republic	Europe	2011	21871.3	8930000000	137.863	27.1909
Czech Republic	Europe	2012	19870.8	8174000000	146.529	26.3598
Czech Republic	Europe	2013	20133.2	7792000000	146.422	25.0132
Czech Republic	Europe	2014	19890.9	7614000000	157.575	26.0101
Czech Republic	Europe	2015	17829.7	6766000000	155.176	27.9832
Czech Republic	Europe	2016	18575.2	7041000000	150.586	26.024
Czech Republic	Europe	2017	20636.2	7695000000	150.533	26.3716
Czech Republic	Europe	2018	23419.7	8283000000	147.978	27.2023
Czech Republic	Europe	2019	23660.1	7967000000	141.799	27.6125
Czech Republic	Europe	2020	22931.3	3890000000	135.152	25.9201
Estonia	Europe	2003	7203.52	883000000	122.777	35.1972
Estonia	Europe	2004	8914.1	1111000000	129.978	34.6565
Estonia	Europe	2005	10412.6	1229000000	135.939	33.3572
Estonia	Europe	2006	12639.4	1361000000	136.643	39.8322
Estonia	Europe	2007	16744.6	1416000000	133.988	40.0079
Estonia	Europe	2008	18205	1643000000	136.689	31.635
Estonia	Europe	2009	14711.7	1090000000	116.765	21.0098
Estonia	Europe	2010	14663	1070000000	143.678	21.6914
Estonia	Europe	2011	17464.9	1260000000	167.392	25.6781
Estonia	Europe	2012	17404.2	1290000000	170.76	29.3615
Estonia	Europe	2013	19050.6	2022000000	166.453	27.1977
Estonia	Europe	2014	20234.1	2278000000	160.241	27.0987
Estonia	Europe	2015	17395	1893000000	150.937	25.001
Estonia	Europe	2016	18282.9	1911000000	150.409	25.1187
Estonia	Europe	2017	20387.3	2124000000	147.564	26.3827
Estonia	Europe	2018	23052.3	2326000000	146.341	26.9134
Estonia	Europe	2019	23397.1	2310000000	143.937	26.0759
Estonia	Europe	2020	23027	865000000	141.869	30.2439
Georgia	Europe	2003	1010.01	172000000	77.6334	29.0959
Georgia	Europe	2004	1305.05	209000000	79.0407	30.9874
Georgia	Europe	2005	1642.76	287000000	84.5296	33.3296
Georgia	Europe	2006	1996.06	361000000	89.1254	29.7348
Georgia	Europe	2007	2635.35	440000000	88.3934	33.4546
Georgia	Europe	2008	3324.74	505000000	86.2982	27.6898
Georgia	Europe	2009	2822.67	537000000	78.193	13.9859
Georgia	Europe	2010	3233.3	737000000	82.8991	20.5242
Georgia	Europe	2011	4021.74	1069000000	87.5469	22.2033
Georgia	Europe	2012	4421.82	1565000000	91.9423	25.8759
Georgia	Europe	2013	4623.75	1916000000	95.6021	20.9911
Georgia	Europe	2014	4739.19	1972000000	96.7748	25.4061
Georgia	Europe	2015	4014.19	2049000000	98.7688	26.2944
Georgia	Europe	2016	4062.17	2315000000	96.8258	30.1521
Georgia	Europe	2017	4357	2971000000	104.04	27.2901
Georgia	Europe	2018	4722.79	3518000000	111.756	28.123
Georgia	Europe	2019	4697.98	3551000000	118.599	25.2989
Georgia	Europe	2020	4266.69	586000000	93.8758	23.8567
Hungary	Europe	2003	8421.1	4119000000	116.606	24.6077
Hungary	Europe	2004	10303.7	4009000000	123.422	27.3796
Hungary	Europe	2005	11225.9	4761000000	127.784	25.9658
Hungary	Europe	2006	11493.1	4998000000	148.963	26.2202
Hungary	Europe	2007	13945	5628000000	155.453	24.815
Hungary	Europe	2008	15777.2	7533000000	158.277	25.0571
Hungary	Europe	2009	13081.8	7013000000	144.95	21.0514
Hungary	Europe	2010	13223.1	6595000000	157.398	21.1754
Hungary	Europe	2011	14240.3	7239000000	166.366	20.7855
Hungary	Europe	2012	12989.2	6149000000	165.593	20.154
Hungary	Europe	2013	13720	6671000000	164.288	21.6122
Hungary	Europe	2014	14298.8	7483000000	168.341	24.0478
Hungary	Europe	2015	12720.7	6929000000	167.272	23.5055
Hungary	Europe	2016	13107.4	7481000000	164.37	21.5442
Hungary	Europe	2017	14623.7	8448000000	165.201	23.0994
Hungary	Europe	2018	16427.4	9618000000	163.239	26.807
Hungary	Europe	2019	16735.7	10225000000	161.236	28.4721
Hungary	Europe	2020	15980.7	4224000000	157.258	27.4913
Kazakhstan	Europe	2003	2068.12	638000000	91.4633	25.7039
Kazakhstan	Europe	2004	2874.29	803000000	96.4092	26.3111
Kazakhstan	Europe	2005	3771.28	801000000	97.7625	30.9698
Kazakhstan	Europe	2006	5291.58	973000000	91.4535	33.9008
Kazakhstan	Europe	2007	6771.41	1214000000	92.1616	35.5267
Kazakhstan	Europe	2008	8458.02	1255000000	94.2948	27.5065
Kazakhstan	Europe	2009	7165.22	1185000000	75.7661	29.4146
Kazakhstan	Europe	2010	9070.49	1236000000	74.1383	25.3735
Kazakhstan	Europe	2011	11634	1524000000	73.1179	22.9981
Kazakhstan	Europe	2012	12386.7	2154000000	73.7237	25.2297
Kazakhstan	Europe	2013	13890.6	2365000000	65.4076	24.5696
Kazakhstan	Europe	2014	12807.3	2239000000	64.972	25.7902
Kazakhstan	Europe	2015	10510.8	1833000000	53.0497	27.9079
Kazakhstan	Europe	2016	7714.84	2038000000	60.3116	27.8276
Kazakhstan	Europe	2017	9247.58	2356000000	56.8254	26.3525
Kazakhstan	Europe	2018	9812.63	2651000000	63.528	25.2582
Kazakhstan	Europe	2019	9812.6	2922000000	64.8586	27.6276
Kazakhstan	Europe	2020	9122.23	589000000	56.2195	28.519
Latvia	Europe	2003	5145.2	271000000	84.6112	29.8203
Latvia	Europe	2004	6378.67	343000000	93.1357	33.109
Latvia	Europe	2005	7594.9	446000000	100.236	35.0858
Latvia	Europe	2006	9723.45	622000000	100.133	39.8505
Latvia	Europe	2007	14113.5	880000000	95.5733	41.5887
Latvia	Europe	2008	16467.1	801000000	91.1765	35.297
Latvia	Europe	2009	12331.9	724000000	86.4125	22.4765
Latvia	Europe	2010	11421	639000000	108.605	20.378
Latvia	Europe	2011	13339	771000000	125.49	25.7495
Latvia	Europe	2012	13847.3	744000000	128.228	27.5086
Latvia	Europe	2013	15007.5	865000000	125.158	24.3405
Latvia	Europe	2014	15721.5	953000000	125.211	23.8891
Latvia	Europe	2015	13780.9	895000000	122.228	23.7586
Latvia	Europe	2016	14322	899000000	118.835	21.1806
Latvia	Europe	2017	15656.3	951000000	123.793	22.026
Latvia	Europe	2018	17856.3	1059000000	123.655	23.2663
Latvia	Europe	2019	17926.8	1017000000	120.379	23.2555
Latvia	Europe	2020	17726.3	460000000	119.482	22.3553
Lithuania	Europe	2003	5499.43	700000000	98.2349	21.9689
Lithuania	Europe	2004	6700.33	834000000	104.604	22.888
Lithuania	Europe	2005	7854.77	920000000	117.484	24.2663
Lithuania	Europe	2006	9230.71	1040000000	124.335	26.9471
Lithuania	Europe	2007	12285.4	1150000000	116.387	32.3099
Lithuania	Europe	2008	14945	1250000000	126.849	28.124
Lithuania	Europe	2009	11820.8	972000000	105.339	12.657
Lithuania	Europe	2010	11987.5	958000000	129.887	18.1257
Lithuania	Europe	2011	14376.9	1320000000	148.447	21.9625
Lithuania	Europe	2012	14367.7	1320000000	155.843	19.7602
Lithuania	Europe	2013	15729.7	1370000000	155.887	19.5258
Lithuania	Europe	2014	16551	1380000000	142.722	19.6226
Lithuania	Europe	2015	14258.2	1150000000	138.552	21.2698
Lithuania	Europe	2016	14998.1	1210000000	134.454	19.2083
Lithuania	Europe	2017	16843.7	1330000000	144.873	19.1811
Lithuania	Europe	2018	19176.8	1505000000	148.592	20.3525
Lithuania	Europe	2019	19575.8	1493000000	149.369	17.5646
Lithuania	Europe	2020	20233.6	474000000	137.717	13.4702
Poland	Europe	2003	5701.6	4733000000	69.4462	18.8047
Poland	Europe	2004	6681.39	6521000000	71.4457	20.23
Poland	Europe	2005	8021.51	7161000000	70.5305	19.888
Poland	Europe	2006	9035.41	8153000000	77.9707	21.6784
Poland	Europe	2007	11254.5	11729000000	80.8315	25.1956
Poland	Europe	2008	13996	12897000000	80.9058	24.6491
Poland	Europe	2009	11526.1	9888000000	75.2678	20.56
Poland	Europe	2010	12613	9875000000	81.9294	21.5063
Poland	Europe	2011	13879.6	11471000000	86.9512	22.6533
Poland	Europe	2012	13097.3	11704000000	89.2653	21.2526
Poland	Europe	2013	13696.5	12242000000	90.5642	19.2529
Poland	Europe	2014	14271.3	12691000000	93.4705	20.6557
Poland	Europe	2015	12578.5	11164000000	95.4263	20.5952
Poland	Europe	2016	12447.4	11922000000	100.081	19.698
Poland	Europe	2017	13864.7	13925000000	104.554	19.9113
Poland	Europe	2018	15468.5	15569000000	107.42	20.7654
Poland	Europe	2019	15732.2	15712000000	106.035	19.7258
Poland	Europe	2020	15721	8379000000	105.575	17.2484
Romania	Europe	2003	2679.41	523000000	56.1795	23.1953
Romania	Europe	2004	3494.94	607000000	60.6265	24.2166
Romania	Europe	2005	4617.93	1324000000	59.3605	22.9307
Romania	Europe	2006	5757.5	1675000000	61.6836	27.467
Romania	Europe	2007	8360.17	2073000000	63.5052	31.337
Romania	Europe	2008	10435	2626000000	65.1748	33.0932
Romania	Europe	2009	8548.12	1688000000	58.4728	27.1962
Romania	Europe	2010	8214.08	1631000000	71.3953	27.1292
Romania	Europe	2011	9099.22	2016000000	80	28.1262
Romania	Europe	2012	8507.1	1904000000	80.3506	27.0423
Romania	Europe	2013	9547.85	2307000000	80.9702	25.466
Romania	Europe	2014	10043.7	2388000000	83.2757	24.7696
Romania	Europe	2015	8969.15	2229000000	83.5932	25.134
Romania	Europe	2016	9548.59	2474000000	84.5964	23.4108
Romania	Europe	2017	10807	3553000000	86.5186	23.4266
Romania	Europe	2018	12399	3879000000	87.1367	22.777
Romania	Europe	2019	12899.3	4240000000	84.8878	23.6299
Romania	Europe	2020	12896.1	1611000000	78.9792	24.506
Russian Federation	Europe	2003	2975.13	5879000000	59.1283	20.859
Russian Federation	Europe	2004	4102.36	7262000000	56.5819	20.9013
Russian Federation	Europe	2005	5323.46	7805000000	56.7132	20.0775
Russian Federation	Europe	2006	6920.19	9720000000	54.7334	21.1716
Russian Federation	Europe	2007	9101.26	12426000000	51.7061	24.1645
Russian Federation	Europe	2008	11635.3	15821000000	53.3825	25.5012
Russian Federation	Europe	2009	8562.81	12369000000	48.4351	18.9264
Russian Federation	Europe	2010	10675	13239000000	50.3555	22.6151
Russian Federation	Europe	2011	14311.1	16961000000	48.0354	24.2607
Russian Federation	Europe	2012	15420.9	17876000000	47.1514	24.5537
Russian Federation	Europe	2013	15974.6	20198000000	46.2871	23.2717
Russian Federation	Europe	2014	14095.6	19451000000	47.8013	22.3909
Russian Federation	Europe	2015	9313.01	13186000000	49.3593	22.1487
Russian Federation	Europe	2016	8704.9	12822000000	46.5181	23.0954
Russian Federation	Europe	2017	10720.3	14938000000	46.8765	23.6068
Russian Federation	Europe	2018	11287.4	18735000000	51.5809	21.9181
Russian Federation	Europe	2019	11497.6	17235000000	49.4444	22.7591
Russian Federation	Europe	2020	10126.7	4961000000	46.0831	23.9879
Ukraine	Europe	2003	1087.79	1204000000	102.59	21.9426
Ukraine	Europe	2004	1416.6	2931000000	109.982	21.0959
Ukraine	Europe	2005	1894.47	3542000000	94.6476	22.5065
Ukraine	Europe	2006	2391.32	4018000000	89.1811	24.5428
Ukraine	Europe	2007	3197.93	5320000000	88.0466	27.7812
Ukraine	Europe	2008	4066.55	6722000000	94.1719	27.3926
Ukraine	Europe	2009	2639.39	4349000000	87.4762	17.0684
Ukraine	Europe	2010	3078.43	4696000000	95.7297	18.3724
Ukraine	Europe	2011	3704.82	5406000000	104.805	20.444
Ukraine	Europe	2012	4004.8	5988000000	102.623	19.6147
Ukraine	Europe	2013	4187.74	5931000000	94.0017	16.4258
Ukraine	Europe	2014	3104.64	2264000000	100.692	13.3965
Ukraine	Europe	2015	2124.66	1662000000	107.807	15.9333
Ukraine	Europe	2016	2187.73	1723000000	105.521	21.7242
Ukraine	Europe	2017	2638.33	2019000000	104.035	19.9647
Ukraine	Europe	2018	3096.56	2269000000	99.1998	18.5883
Ukraine	Europe	2019	3661.46	2595000000	90.5112	14.8904
Ukraine	Europe	2020	3724.94	687000000	79.1754	7.51518
Albania	Europe	2003	1846.12	537000000	67.0206	33.8969
Albania	Europe	2004	2373.58	756000000	67.0472	34.1967
Albania	Europe	2005	2673.79	880000000	70.8723	36.8697
Albania	Europe	2006	2972.74	1057000000	74.2671	35.6975
Albania	Europe	2007	3595.04	1479000000	83.2021	34.462
Albania	Europe	2008	4370.54	1850000000	77.4518	35.7784
Albania	Europe	2009	4114.13	2013000000	75.0949	34.5578
Albania	Europe	2010	4094.35	1778000000	76.5434	30.3087
Albania	Europe	2011	4437.14	1833000000	81.2186	31.4136
Albania	Europe	2012	4247.63	1623000000	76.5102	28.3285
Albania	Europe	2013	4413.06	1670000000	75.8737	28.0525
Albania	Europe	2014	4578.63	1849000000	75.4078	25.6747
Albania	Europe	2015	3952.8	1613000000	71.801	25.819
Albania	Europe	2016	4124.06	1821000000	74.8099	25.2238
Albania	Europe	2017	4531.02	2050000000	78.1943	25.0525
Albania	Europe	2018	5287.66	2306000000	76.8081	23.9102
Albania	Europe	2019	5395.66	2458000000	76.2871	23.586
Albania	Europe	2020	5246.29	1243000000	60.9699	21.4842
Croatia	Europe	2003	8129.79	6513000000	81.5399	27.8864
Croatia	Europe	2004	9747.44	6945000000	81.6873	26.6661
Croatia	Europe	2005	10621.5	7625000000	81.5354	26.7643
Croatia	Europe	2006	11797.5	8296000000	83.669	28.9444
Croatia	Europe	2007	14046.3	9617000000	83.552	28.8436
Croatia	Europe	2008	16416.6	11615000000	82.4616	30.5161
Croatia	Europe	2009	14653	9300000000	70.397	24.9694
Croatia	Europe	2010	14067.5	8299000000	73.2803	20.9404
Croatia	Europe	2011	14757.2	9598000000	78.4352	19.7484
Croatia	Europe	2012	13401.7	8912000000	79.7098	18.6201
Croatia	Europe	2013	13837.7	9715000000	81.7128	19.1634
Croatia	Europe	2014	13762.4	10079000000	85.9379	18.7667
Croatia	Europe	2015	11933.4	8207000000	91.3614	20.3547
Croatia	Europe	2016	12527.7	9215000000	92.8681	20.7335
Croatia	Europe	2017	13629.3	10534000000	97.8867	21.6943
Croatia	Europe	2018	15227.6	11348000000	99.8524	23.178
Croatia	Europe	2019	15311.8	11974000000	101.804	22.7876
Croatia	Europe	2020	14134.2	5.63185e+09	90.8077	23.9089
Cyprus	Europe	2003	20252.2	2325000000	114.005	19.6758
Cyprus	Europe	2004	23792.6	2552000000	113.904	22.0706
Cyprus	Europe	2005	24959.3	2644000000	111.917	22.4482
Cyprus	Europe	2006	26729.3	2.69201e+09	109.806	24.6045
Cyprus	Europe	2007	31244.9	3107000000	111.275	24.3812
Cyprus	Europe	2008	35397.4	3232000000	112.926	28.956
Cyprus	Europe	2009	32109.2	2476000000	102.791	22.8746
Cyprus	Europe	2010	31023.6	2137000000	109.101	24.0255
Cyprus	Europe	2011	32396.4	2603000000	110.817	18.9264
Cyprus	Europe	2012	28912.2	2603000000	112.538	16.2029
Cyprus	Europe	2013	27729.2	2930000000	121.14	12.9252
Cyprus	Europe	2014	27163.3	2924000000	131.116	13.5649
Cyprus	Europe	2015	23408.3	2.52566e+09	137.587	13.679
Cyprus	Europe	2016	24605.9	2870000000	139.383	17.4398
Cyprus	Europe	2017	26608.9	3274000000	148.363	20.7109
Cyprus	Europe	2018	29334.1	3449000000	148.847	19.342
Cyprus	Europe	2019	29206.1	3245000000	150.974	20.3121
Cyprus	Europe	2020	27527.8	663000000	154.583	18.8652
Greece	Europe	2003	18477.6	10852000000	48.1901	27.3749
Greece	Europe	2004	21955.1	12815000000	49.8984	25.3072
Greece	Europe	2005	22551.7	13455000000	50.9009	22.0993
Greece	Europe	2006	24801.2	14502000000	52.8502	26.1519
Greece	Europe	2007	28827.3	15683000000	57.5244	27.1311
Greece	Europe	2008	31997.3	17608000000	59.3297	24.5113
Greece	Europe	2009	29711	16038000000	47.7438	18.3379
Greece	Europe	2010	26690.6	13857000000	51.1973	17.9863
Greece	Europe	2011	25450.5	16269000000	56.834	14.0306
Greece	Europe	2012	21914.3	14665000000	62.0613	12.0979
Greece	Europe	2013	21781.6	17433000000	62.8765	11.9439
Greece	Europe	2014	21588	19489000000	66.5263	11.8923
Greece	Europe	2015	18076.6	17547000000	65.2777	12.077
Greece	Europe	2016	17911.8	16811000000	64.0192	12.8369
Greece	Europe	2017	18536.2	19139000000	71.579	12.0227
Greece	Europe	2018	19747.3	21594000000	80.15	13.1501
Greece	Europe	2019	19133.8	23003000000	81.9908	12.6054
Greece	Europe	2020	17622.5	6193000000	71.5829	14.9981
Israel	Europe	2003	18991.4	2473000000	69.9747	19.648
Israel	Europe	2004	19910.6	2908000000	78.1078	19.8693
Israel	Europe	2005	20585.1	3750000000	81.5866	20.6841
Israel	Europe	2006	21853.1	3736000000	81.3747	20.6664
Israel	Europe	2007	24952.5	4325000000	81.7628	21.5067
Israel	Europe	2008	29650.8	5401000000	77.3717	20.3943
Israel	Europe	2009	27780.5	4937000000	63.7578	18.5145
Israel	Europe	2010	30780	5638000000	67.4579	18.9188
Israel	Europe	2011	33775.5	5886000000	70.7674	21.0835
Israel	Europe	2012	32667.6	6183000000	71.8404	21.375
Israel	Europe	2013	36499.5	6600000000	65.4038	20.1337
Israel	Europe	2014	37847.6	6616000000	62.801	20.5411
Israel	Europe	2015	35808.4	6605000000	59.8345	19.8289
Israel	Europe	2016	37330.3	6616000000	58.5452	20.9733
Israel	Europe	2017	40774.1	7602000000	56.9917	21.1231
Israel	Europe	2018	42063.5	8048000000	59.1621	21.9067
Israel	Europe	2019	43951.2	8459000000	56.8354	21.3134
Israel	Europe	2020	44168.9	2661000000	51.4146	22.1171
Italy	Europe	2003	27465.7	32623000000	46.1488	21.1794
Italy	Europe	2004	31259.7	37893000000	47.4303	21.2624
Italy	Europe	2005	32043.1	38364000000	49.301	21.1694
Italy	Europe	2006	33501.7	41666000000	53.1682	21.9576
Italy	Europe	2007	37822.7	46134000000	55.0615	22.246
Italy	Europe	2008	40778.3	46190000000	54.4929	21.7785
Italy	Europe	2009	37079.8	40380000000	45.4188	19.5088
Italy	Europe	2010	36000.5	38430000000	52.0062	20.5798
Italy	Europe	2011	38599.1	43270000000	55.1455	20.4681
Italy	Europe	2012	35053.5	40940000000	55.6547	17.7895
Italy	Europe	2013	35550	43830000000	54.8676	16.8924
Italy	Europe	2014	35518.4	45560000000	55.3221	16.9592
Italy	Europe	2015	30230.2	41415000000	56.4182	17.1073
Italy	Europe	2016	30939.7	42423000000	55.3676	17.561
Italy	Europe	2017	32326.7	46719000000	58.6042	18.0541
Italy	Europe	2018	34605.3	51602000000	60.3036	18.5275
Italy	Europe	2019	33641.6	51910000000	59.9529	18.1656
Italy	Europe	2020	31714.2	20459000000	55.0853	17.5842
Malta	Europe	2003	13669.5	869000000	217.894	22.8387
Malta	Europe	2004	15197.1	949000000	212.647	24.0306
Malta	Europe	2005	15888.2	924000000	217.602	27.6857
Malta	Europe	2006	16723.9	966000000	253.837	23.5981
Malta	Europe	2007	19485.9	1185000000	262.317	23.558
Malta	Europe	2008	22205.4	1080000000	298.818	22.1286
Malta	Europe	2009	21083.3	899000000	294.95	20.0319
Malta	Europe	2010	21799.2	1070000000	301.837	22.2767
Malta	Europe	2011	23155.6	1280000000	319.703	17.6817
Malta	Europe	2012	22527.6	1260000000	322.676	17.1554
Malta	Europe	2013	24771.1	1400000000	304.329	16.1743
Malta	Europe	2014	26754.3	1520000000	287.641	15.6642
Malta	Europe	2015	24921.6	1380000000	299.47	24.1401
Malta	Europe	2016	25741.4	1450000000	289.545	24.7268
Malta	Europe	2017	28250.7	1750000000	283.75	22.4122
Malta	Europe	2018	30672.3	1859000000	268.904	21.7324
Malta	Europe	2019	30186.2	1901000000	271.436	22.2777
Malta	Europe	2020	27884.6	417000000	271.547	23.4199
North Macedonia	Europe	2003	2440.48	86000000	71.0693	17.9293
North Macedonia	Europe	2004	2795.9	103000000	80.8705	21.0459
North Macedonia	Europe	2005	3072.68	116000000	85.841	19.8455
North Macedonia	Europe	2006	3362.97	156000000	92.5517	21.4081
North Macedonia	Europe	2007	4079.39	219000000	106.093	23.7127
North Macedonia	Europe	2008	4841.25	262000000	111.57	27.9327
North Macedonia	Europe	2009	4584.71	232000000	87.1768	25.7425
North Macedonia	Europe	2010	4577.69	199000000	97.8811	24.4681
North Macedonia	Europe	2011	5098.1	242000000	113.192	26.9131
North Macedonia	Europe	2012	4728.31	237000000	112.215	28.9272
North Macedonia	Europe	2013	5241.06	270000000	104.857	28.808
North Macedonia	Europe	2014	5495.74	298000000	112.538	30.2952
North Macedonia	Europe	2015	4861.55	268000000	113.698	30.4036
North Macedonia	Europe	2016	5149.59	283000000	116.185	32.5097
North Macedonia	Europe	2017	5450.49	331000000	124.137	32.2729
North Macedonia	Europe	2018	6108.74	387000000	133.215	32.3288
North Macedonia	Europe	2019	6070.39	401000000	138.576	34.2601
North Macedonia	Europe	2020	5917.26	253000000	129.059	29.6285
Portugal	Europe	2003	15763	7687000000	61.1389	23.1147
Portugal	Europe	2004	18031	8902000000	63.2046	23.8243
Portugal	Europe	2005	18773.1	9038000000	62.9445	23.3586
Portugal	Europe	2006	19822.8	10487000000	68.5471	22.9257
Portugal	Europe	2007	22782.1	12945000000	69.9461	23.0999
Portugal	Europe	2008	24847.5	14081000000	72.0757	23.5795
Portugal	Europe	2009	23059.8	12357000000	61.4927	20.8425
Portugal	Europe	2010	22498.7	12984000000	67.7833	21.126
Portugal	Europe	2011	23186.9	14911000000	73.0995	18.5977
Portugal	Europe	2012	20564.9	14578000000	76.0508	15.7019
Portugal	Europe	2013	21647	16080000000	78.1144	14.6321
Portugal	Europe	2014	22074.3	17577000000	80.2823	15.3166
Portugal	Europe	2015	19242.4	16007000000	80.4909	15.8553
Portugal	Europe	2016	19978.4	17347000000	79.2742	15.8325
Portugal	Europe	2017	21437.3	21586000000	84.4391	17.2267
Portugal	Europe	2018	23551	24366000000	86.4288	18.2905
Portugal	Europe	2019	23330.8	24592000000	86.5647	18.4926
Portugal	Europe	2020	22176.3	10522000000	76.1767	18.7524
Serbia	Europe	2003	3005.43	159000000	61.1703	19.8975
Serbia	Europe	2004	3502.8	220000000	74.2298	26.1561
Serbia	Europe	2005	3720.48	308000000	73.0169	22.7084
Serbia	Europe	2006	4382.62	416000000	76.908	21.7353
Serbia	Europe	2007	5848.48	1018000000	75.6052	24.9881
Serbia	Europe	2008	7101.04	1114000000	78.6795	26.4198
Serbia	Europe	2009	6169.11	986000000	66.0218	18.6566
Serbia	Europe	2010	5735.42	950000000	76.7312	17.6
Serbia	Europe	2011	6809.16	1149000000	78.809	18.3293
Serbia	Europe	2012	6015.95	1080000000	85.4708	19.2689
Serbia	Europe	2013	6755.07	1221000000	87.9203	17.3777
Serbia	Europe	2014	6600.06	1352000000	92.2314	16.5224
Serbia	Europe	2015	5588.98	1322000000	97.3958	18.6809
Serbia	Europe	2016	5765.2	1461000000	101.86	18.078
Serbia	Europe	2017	6292.54	1706000000	107.528	19.5752
Serbia	Europe	2018	7252.4	1941000000	109.495	22.6549
Serbia	Europe	2019	7417.2	2000000000	111.955	25.0874
Serbia	Europe	2020	7720.51	1422000000	104.761	24.1964
Slovenia	Europe	2003	14849	1427000000	102.325	26.562
Slovenia	Europe	2004	17233.1	1725000000	111.557	28.7976
Slovenia	Europe	2005	18098.9	1894000000	120.263	28.461
Slovenia	Europe	2006	19673	2075000000	129.788	30.2916
Slovenia	Europe	2007	23787.6	2464000000	137.127	33.0466
Slovenia	Europe	2008	27483.3	2955000000	134.732	32.8857
Slovenia	Europe	2009	24694.2	2817000000	113.122	23.4513
Slovenia	Europe	2010	23509.5	2808000000	127.491	22.3616
Slovenia	Europe	2011	25095.1	3048000000	139.278	21.6901
Slovenia	Europe	2012	22643.1	2793000000	142.384	18.7593
Slovenia	Europe	2013	23496.6	2966000000	143.756	19.5866
Slovenia	Europe	2014	24214.9	3052000000	145.55	19.374
Slovenia	Europe	2015	20881.8	2594000000	146.296	19.1637
Slovenia	Europe	2016	21663.6	2.7179e+09	146.658	18.4269
Slovenia	Europe	2017	23455.9	3.0551e+09	157.274	20.0302
Slovenia	Europe	2018	26104.1	3377500000	161.185	21.2379
Slovenia	Europe	2019	25943	3.3531e+09	159.276	20.6197
Slovenia	Europe	2020	25517.3	1418000000	146.541	19.9977
Spain	Europe	2003	21463.4	43860000000	53.4637	27.5035
Spain	Europe	2004	24861.3	50000000000	54.5242	28.2854
Spain	Europe	2005	26419.3	49570000000	54.7623	29.3872
Spain	Europe	2006	28365.3	53160000000	56.1771	30.5653
Spain	Europe	2007	32550	59910000000	57.7476	30.4422
Spain	Europe	2008	35366.3	64420000000	55.9833	28.4546
Spain	Europe	2009	32042.5	55750000000	46.9949	23.3033
Spain	Europe	2010	30502.7	58350000000	52.9282	22.3031
Spain	Europe	2011	31636.4	67810000000	58.7932	20.5719
Spain	Europe	2012	28324.4	62940000000	60.8454	18.4357
Spain	Europe	2013	29059.5	68410000000	61.9963	17.2157
Spain	Europe	2014	29461.6	71660000000	63.8656	17.902
Spain	Europe	2015	25732	62450000000	64.2126	18.9963
Spain	Europe	2016	26505.3	66980000000	63.7726	18.7533
Spain	Europe	2017	28100.6	75910000000	66.6926	19.4112
Spain	Europe	2018	30349.8	81689000000	67.6081	20.478
Spain	Europe	2019	29555.3	79708000000	66.9793	20.8899
Spain	Europe	2020	27063.2	18477000000	59.7687	20.6912
Turkey	Europe	2003	4760.1	13200000000	46.2251	22.3086
Turkey	Europe	2004	6101.63	15890000000	48.8258	24.9817
Turkey	Europe	2005	7456.3	20760000000	46.1424	26.8036
Turkey	Europe	2006	8101.86	19137000000	48.7629	29.3487
Turkey	Europe	2007	9791.88	21662000000	47.8508	28.6015
Turkey	Europe	2008	10941.2	26446000000	50.5483	28.739
Turkey	Europe	2009	9103.47	26331000000	46.7871	22.8163
Turkey	Europe	2010	10742.8	26318000000	46.6945	26.7525
Turkey	Europe	2011	11420.6	30302000000	53.3042	31.0033
Turkey	Europe	2012	11795.6	31566000000	52.8308	28.0729
Turkey	Europe	2013	12614.8	37984000000	52.5273	29.6195
Turkey	Europe	2014	12158	40028000000	53.7663	28.9675
Turkey	Europe	2015	11006.3	35648000000	51.0885	28.1992
Turkey	Europe	2016	10894.6	26505000000	48.3282	28.0196
Turkey	Europe	2017	10589.7	31993000000	55.7622	30.6942
Turkey	Europe	2018	9454.35	36791000000	62.5544	29.377
Turkey	Europe	2019	9121.52	41415000000	62.6119	25.0492
Turkey	Europe	2020	8536.43	13771000000	61.1406	31.8862
China	Asia and the Pacific	2003	1288.64	18707000000	51.804	39.6201
China	Asia and the Pacific	2004	1508.67	27755000000	59.5055	41.8472
China	Asia and the Pacific	2005	1753.42	29300000000	62.2079	40.3461
China	Asia and the Pacific	2006	2099.23	33950000000	64.4789	39.9103
China	Asia and the Pacific	2007	2693.97	37230000000	62.1934	40.4822
China	Asia and the Pacific	2008	3468.3	40840000000	57.6127	42.269
China	Asia and the Pacific	2009	3832.24	39680000000	45.1849	45.3562
China	Asia and the Pacific	2010	4550.45	45810000000	50.7171	46.5562
China	Asia and the Pacific	2011	5614.35	48460000000	50.7409	46.6601
China	Asia and the Pacific	2012	6300.62	50030000000	48.2675	46.2253
China	Asia and the Pacific	2013	7020.34	51660000000	46.7444	46.3989
China	Asia and the Pacific	2014	7636.12	44040000000	44.9052	45.824
China	Asia and the Pacific	2015	8016.43	44970000000	39.4642	43.2348
China	Asia and the Pacific	2016	8094.36	44430000000	36.8944	42.6314
China	Asia and the Pacific	2017	8816.99	38560000000	37.6324	43.0133
China	Asia and the Pacific	2018	9905.34	40386000000	37.5658	43.7935
China	Asia and the Pacific	2019	10143.8	35832000000	35.8901	43.2511
China	Asia and the Pacific	2020	10434.8	14233000000	34.5069	43.544
Hong Kong SAR, China	Asia and the Pacific	2003	23977	9004000000	292.455	22.3796
Hong Kong SAR, China	Asia and the Pacific	2004	24928.1	11874000000	326.841	22.3574
Hong Kong SAR, China	Asia and the Pacific	2005	26649.8	13588000000	342.689	21.0598
Hong Kong SAR, China	Asia and the Pacific	2006	28224.2	15541000000	359.209	22.2851
Hong Kong SAR, China	Asia and the Pacific	2007	30594	18237000000	362.149	21.3961
Hong Kong SAR, China	Asia and the Pacific	2008	31515.7	20236000000	376.657	21.0412
Hong Kong SAR, China	Asia and the Pacific	2009	30697.3	20291000000	348.398	21.8469
Hong Kong SAR, China	Asia and the Pacific	2010	32550	27208000000	404.771	23.8905
Hong Kong SAR, China	Asia and the Pacific	2011	35142.5	33169000000	421.855	24.1432
Hong Kong SAR, China	Asia and the Pacific	2012	36730.9	37098000000	430.569	25.2201
Hong Kong SAR, China	Asia and the Pacific	2013	38403.8	42426000000	442.62	24.0304
Hong Kong SAR, China	Asia and the Pacific	2014	40315.3	46352000000	425.976	23.8225
Hong Kong SAR, China	Asia and the Pacific	2015	42431.9	42491000000	389.406	21.5415
Hong Kong SAR, China	Asia and the Pacific	2016	43731.1	37838000000	371.751	21.5088
Hong Kong SAR, China	Asia and the Pacific	2017	46165.9	38170000000	376.828	22.0709
Hong Kong SAR, China	Asia and the Pacific	2018	48542.7	42313000000	376.934	21.9971
Hong Kong SAR, China	Asia and the Pacific	2019	48354.5	32697000000	353.795	18.1929
Hong Kong SAR, China	Asia and the Pacific	2020	46323.9	2842000000	351.664	18.9512
Japan	Asia and the Pacific	2003	35387	11475000000	21.3261	25.661
Japan	Asia and the Pacific	2004	38299	14343000000	23.6644	25.6382
Japan	Asia and the Pacific	2005	37812.9	15554000000	26.23	26.0523
Japan	Asia and the Pacific	2006	35991.5	11490000000	30.0164	26.0776
Japan	Asia and the Pacific	2007	35779	12422000000	32.8166	25.7687
Japan	Asia and the Pacific	2008	39876.3	13781000000	34.1295	25.8696
Japan	Asia and the Pacific	2009	41309	12537000000	24.3902	22.6032
Japan	Asia and the Pacific	2010	44968.2	15356000000	28.4985	22.5903
Japan	Asia and the Pacific	2011	48760.1	12533000000	30.195	23.5406
Japan	Asia and the Pacific	2012	49145.3	16197000000	30.4709	24.0049
Japan	Asia and the Pacific	2013	40898.6	16865000000	33.9788	24.4176
Japan	Asia and the Pacific	2014	38475.4	20790000000	37.4314	25.0364
Japan	Asia and the Pacific	2015	34960.6	27285000000	35.4274	25.1653
Japan	Asia and the Pacific	2016	39400.7	33456000000	31.3102	24.8356
Japan	Asia and the Pacific	2017	38891.1	36978000000	34.4232	25.2148
Japan	Asia and the Pacific	2018	39808.2	45276000000	36.6389	25.5561
Japan	Asia and the Pacific	2019	40777.6	49209000000	34.761	25.7551
Japan	Asia and the Pacific	2020	40193.3	11395000000	31.0727	25.5064
Korea, Rep.	Asia and the Pacific	2003	14672.9	7002000000	61.1746	32.2796
Korea, Rep.	Asia and the Pacific	2004	16496.1	8222000000	70.0157	32.5496
Korea, Rep.	Asia and the Pacific	2005	19402.5	8282000000	68.3248	32.5082
Korea, Rep.	Asia and the Pacific	2006	21743.5	8437000000	70.6519	32.9933
Korea, Rep.	Asia and the Pacific	2007	24086.4	9253000000	73.8745	33.0975
Korea, Rep.	Asia and the Pacific	2008	21350.4	13440000000	95.5164	33.6668
Korea, Rep.	Asia and the Pacific	2009	19143.9	13262000000	86.1336	29.4
Korea, Rep.	Asia and the Pacific	2010	23087.2	14315000000	91.3996	32.5521
Korea, Rep.	Asia and the Pacific	2011	25096.3	17329000000	105.566	33.3194
Korea, Rep.	Asia and the Pacific	2012	25466.8	18731000000	105.458	31.3166
Korea, Rep.	Asia and the Pacific	2013	27182.7	19457000000	97.9521	29.8853
Korea, Rep.	Asia and the Pacific	2014	29249.6	22390000000	90.6144	29.7905
Korea, Rep.	Asia and the Pacific	2015	28732.2	18711000000	79.1325	29.5293
Korea, Rep.	Asia and the Pacific	2016	29288.9	20924000000	73.6038	30.1427
Korea, Rep.	Asia and the Pacific	2017	31616.8	17173000000	77.1209	32.2881
Korea, Rep.	Asia and the Pacific	2018	33422.9	23104000000	78.9889	31.4872
Korea, Rep.	Asia and the Pacific	2019	31936.8	25456000000	75.7571	31.4949
Korea, Rep.	Asia and the Pacific	2020	31631.5	11776000000	69.2155	31.861
Macao SAR, China	Asia and the Pacific	2003	17921.1	5225000000	150.788	13.6348
Macao SAR, China	Asia and the Pacific	2004	22568.3	7431000000	148.904	16.0701
Macao SAR, China	Asia and the Pacific	2005	25183.1	7181000000	136.372	25.5382
Macao SAR, China	Asia and the Pacific	2006	30121.6	8482000000	128.786	33.5204
Macao SAR, China	Asia and the Pacific	2007	36550.5	11198000000	130.671	36.5479
Macao SAR, China	Asia and the Pacific	2008	40810.8	13749000000	126.607	30.4046
Macao SAR, China	Asia and the Pacific	2009	41010.1	15182000000	113.555	18.5051
Macao SAR, China	Asia and the Pacific	2010	52473.2	22688000000	119.94	13.2471
Macao SAR, China	Asia and the Pacific	2011	66891.3	31118000000	122.888	13.7731
Macao SAR, China	Asia and the Pacific	2012	76572.2	36593000000	123.713	14.647
Macao SAR, China	Asia and the Pacific	2013	89260.8	43755000000	121.423	14.0691
Macao SAR, China	Asia and the Pacific	2014	93022.9	43412000000	118.635	19.7963
Macao SAR, China	Asia and the Pacific	2015	74818.9	31620000000	118.498	25.3369
Macao SAR, China	Asia and the Pacific	2016	73545.8	31155000000	112.184	21.8472
Macao SAR, China	Asia and the Pacific	2017	81019.5	36595000000	114.758	19.5609
Macao SAR, China	Asia and the Pacific	2018	87526.1	41478000000	115.631	17.2184
Macao SAR, China	Asia and the Pacific	2019	86197.4	41166000000	114.392	14.1086
Macao SAR, China	Asia and the Pacific	2020	39403.1	9442000000	121.252	25.5638
Mongolia	Asia and the Pacific	2003	646.192	154000000	120.299	32.2628
Mongolia	Asia and the Pacific	2004	797.978	205000000	131.329	31.1832
Mongolia	Asia and the Pacific	2005	998.829	203000000	122.381	37.5286
Mongolia	Asia and the Pacific	2006	1334.21	261000000	112.93	35.8852
Mongolia	Asia and the Pacific	2007	1632.73	349000000	117.88	38.7051
Mongolia	Asia and the Pacific	2008	2136.56	272000000	121.198	43.5661
Mongolia	Asia and the Pacific	2009	1714.36	253000000	107.814	34.3709
Mongolia	Asia and the Pacific	2010	2643.29	288000000	103.35	42.087
Mongolia	Asia and the Pacific	2011	3757.57	197000000	126.999	58.1507
Mongolia	Asia and the Pacific	2012	4351.89	215000000	109.589	55.8986
Mongolia	Asia and the Pacific	2013	4366.09	236000000	100.312	53.2757
Mongolia	Asia and the Pacific	2014	4158.52	257000000	109.322	35.1753
Mongolia	Asia and the Pacific	2015	3875.32	279000000	89.6537	24.5138
Mongolia	Asia and the Pacific	2016	3658.39	379000000	101.055	22.6294
Mongolia	Asia and the Pacific	2017	3687.1	462000000	115.933	27.4063
Mongolia	Asia and the Pacific	2018	4156.85	526000000	126.356	39.3779
Mongolia	Asia and the Pacific	2019	4404.85	605000000	124.397	35.5918
Mongolia	Asia and the Pacific	2020	4060.95	49000000	112.839	22.3836
Cambodia	Asia and the Pacific	2003	362.335	441000000	123.081	22.0693
Cambodia	Asia and the Pacific	2004	408.514	673000000	134.511	17.8263
Cambodia	Asia and the Pacific	2005	474.111	929000000	136.832	20.2347
Cambodia	Asia and the Pacific	2006	539.75	1109000000	144.614	22.517
Cambodia	Asia and the Pacific	2007	631.525	1169000000	138.268	21.1973
Cambodia	Asia and the Pacific	2008	745.609	1280000000	133.32	18.6167
Cambodia	Asia and the Pacific	2009	738.055	1463000000	105.138	21.3599
Cambodia	Asia and the Pacific	2010	785.503	1671000000	113.604	17.3677
Cambodia	Asia and the Pacific	2011	882.276	2258000000	113.582	17.0979
Cambodia	Asia and the Pacific	2012	950.88	2663000000	120.597	18.5113
Cambodia	Asia and the Pacific	2013	1013.42	2895000000	130.046	20.0089
Cambodia	Asia and the Pacific	2014	1093.5	3220000000	129.612	22.0945
Cambodia	Asia and the Pacific	2015	1162.9	3419000000	127.864	22.453
Cambodia	Asia and the Pacific	2016	1269.59	3523000000	126.95	22.7058
Cambodia	Asia and the Pacific	2017	1385.26	4024000000	124.788	22.892
Cambodia	Asia and the Pacific	2018	1512.13	4832000000	124.899	23.4483
Cambodia	Asia and the Pacific	2019	1643.12	5312000000	123.557	24.2335
Cambodia	Asia and the Pacific	2020	1543.67	1119000000	123.81	24.9415
Indonesia	Asia and the Pacific	2003	1065.65	4461000000	53.6165	25.5985
Indonesia	Asia and the Pacific	2004	1150.26	5226000000	59.7613	24.0564
Indonesia	Asia and the Pacific	2005	1263.29	5094000000	63.9879	25.0814
Indonesia	Asia and the Pacific	2006	1589.8	4890000000	56.6571	25.4002
Indonesia	Asia and the Pacific	2007	1860	5831000000	54.8292	24.9203
Indonesia	Asia and the Pacific	2008	2166.85	8150000000	58.5614	27.8162
Indonesia	Asia and the Pacific	2009	2261.25	6053000000	45.5121	30.9852
Indonesia	Asia and the Pacific	2010	3122.36	7618000000	46.7013	32.8801
Indonesia	Asia and the Pacific	2011	3643.05	9038000000	50.18	32.9843
Indonesia	Asia and the Pacific	2012	3694.36	9463000000	49.5829	35.0716
Indonesia	Asia and the Pacific	2013	3623.93	10302000000	48.6374	33.8314
Indonesia	Asia and the Pacific	2014	3491.64	11567000000	48.0802	34.6003
Indonesia	Asia and the Pacific	2015	3331.7	12054000000	41.9376	34.0628
Indonesia	Asia and the Pacific	2016	3562.82	12566000000	37.4213	33.8587
Indonesia	Asia and the Pacific	2017	3837.58	14691000000	39.3555	33.7106
Indonesia	Asia and the Pacific	2018	3893.86	17915000000	43.0743	34.5706
Indonesia	Asia and the Pacific	2019	4135.2	18405000000	37.4488	33.7804
Indonesia	Asia and the Pacific	2020	3869.59	3533000000	33.1906	32.3675
Malaysia	Asia and the Pacific	2003	4461.85	6799000000	194.195	22.7634
Malaysia	Asia and the Pacific	2004	4952.21	9183000000	210.374	23.0496
Malaysia	Asia and the Pacific	2005	5587.02	10389000000	203.855	22.3964
Malaysia	Asia and the Pacific	2006	6209.13	12280000000	202.577	22.7035
Malaysia	Asia and the Pacific	2007	7243.46	17948000000	192.466	23.4095
Malaysia	Asia and the Pacific	2008	8474.59	18553000000	176.668	21.4583
Malaysia	Asia and the Pacific	2009	7292.49	17231000000	162.559	17.8357
Malaysia	Asia and the Pacific	2010	9040.57	19619000000	157.945	23.3865
Malaysia	Asia and the Pacific	2011	10399.4	21338000000	154.938	23.1883
Malaysia	Asia and the Pacific	2012	10817.4	21711000000	147.842	25.7486
Malaysia	Asia and the Pacific	2013	10970.1	23283000000	142.721	25.9371
Malaysia	Asia and the Pacific	2014	11319.1	24469000000	138.312	24.9776
Malaysia	Asia and the Pacific	2015	9955.24	19194000000	131.37	25.4243
Malaysia	Asia and the Pacific	2016	9817.79	19682000000	126.899	25.9955
Malaysia	Asia and the Pacific	2017	10259.3	20311000000	133.155	25.5473
Malaysia	Asia and the Pacific	2018	11380.1	21775000000	130.403	23.8975
Malaysia	Asia and the Pacific	2019	11432.8	22200000000	122.994	21.0438
Malaysia	Asia and the Pacific	2020	10412.3	3386000000	116.425	19.7332
Philippines	Asia and the Pacific	2003	1048.01	1821000000	87.5746	19.5287
Philippines	Asia and the Pacific	2004	1121.49	2390000000	87.1253	20.731
Philippines	Asia and the Pacific	2005	1244.35	2863000000	83.8457	18.5665
Philippines	Asia and the Pacific	2006	1452.44	4051000000	80.8505	16.0153
Philippines	Asia and the Pacific	2007	1744.64	5523000000	73.645	16.1286
Philippines	Asia and the Pacific	2008	1998.03	3293000000	67.6811	18.9671
Philippines	Asia and the Pacific	2009	1904.2	2916000000	60.8866	17.4317
Philippines	Asia and the Pacific	2010	2217.47	3441000000	66.1043	20.4418
Philippines	Asia and the Pacific	2011	2450.74	4053000000	60.7958	20.7399
Philippines	Asia and the Pacific	2012	2694.31	4963000000	57.842	19.5607
Philippines	Asia and the Pacific	2013	2871.43	5599000000	55.8248	20.6422
Philippines	Asia and the Pacific	2014	2959.65	6059000000	57.4682	20.924
Philippines	Asia and the Pacific	2015	3001.04	6414000000	59.1416	21.3409
Philippines	Asia and the Pacific	2016	3073.65	6289000000	61.7761	24.6185
Philippines	Asia and the Pacific	2017	3123.25	8349000000	68.1684	25.5588
Philippines	Asia and the Pacific	2018	3252.11	9715000000	72.1634	27.1506
Philippines	Asia and the Pacific	2019	3485.34	11455000000	68.8418	26.4018
Philippines	Asia and the Pacific	2020	3298.83	2769000000	58.1749	17.3831
Singapore	Asia and the Pacific	2003	23730.2	3842000000	377.219	17.2245
Singapore	Asia and the Pacific	2004	27608.5	5327000000	401.524	22.8925
Singapore	Asia and the Pacific	2005	29961.3	6209000000	420.431	21.5069
Singapore	Asia and the Pacific	2006	33769.2	7536000000	425.363	22.3793
Singapore	Asia and the Pacific	2007	39432.9	9066000000	394.288	23.066
Singapore	Asia and the Pacific	2008	40007.5	10615000000	437.327	30.1597
Singapore	Asia and the Pacific	2009	38927.2	9225000000	358.193	27.3701
Singapore	Asia and the Pacific	2010	47237	14178000000	369.686	27.6582
Singapore	Asia and the Pacific	2011	53890.4	17929000000	379.099	26.692
Singapore	Asia and the Pacific	2012	55546.5	18795000000	369.213	29.2629
Singapore	Asia and the Pacific	2013	56967.4	19231000000	367.042	29.9795
Singapore	Asia and the Pacific	2014	57562.5	19161000000	360.467	29.43
Singapore	Asia and the Pacific	2015	55646.6	16617000000	329.471	25.3532
Singapore	Asia and the Pacific	2016	56848.2	18944000000	303.318	26.4756
Singapore	Asia and the Pacific	2017	61176.5	19891000000	315.739	27.3253
Singapore	Asia and the Pacific	2018	66679	20416000000	325.342	24.9869
Singapore	Asia and the Pacific	2019	65640.7	20302000000	323.518	24.6589
Singapore	Asia and the Pacific	2020	59797.8	5189000000	320.564	22.6193
Thailand	Asia and the Pacific	2003	2359.12	10456000000	116.693	23.8293
Thailand	Asia and the Pacific	2004	2660.13	13054000000	127.412	25.6814
Thailand	Asia and the Pacific	2005	2894.06	12103000000	137.854	30.4208
Thailand	Asia and the Pacific	2006	3369.54	16624000000	134.087	27.0116
Thailand	Asia and the Pacific	2007	3973.02	20625000000	129.873	25.496
Thailand	Asia and the Pacific	2008	4379.66	22510000000	140.437	28.2264
Thailand	Asia and the Pacific	2009	4213.01	19811000000	119.269	20.6364
Thailand	Asia and the Pacific	2010	5076.34	23796000000	127.251	25.3567
Thailand	Asia and the Pacific	2011	5492.12	30924000000	139.675	26.7915
Thailand	Asia and the Pacific	2012	5860.58	34565000000	137.675	28.0242
Thailand	Asia and the Pacific	2013	6168.26	41765000000	132.462	27.4571
Thailand	Asia and the Pacific	2014	5951.88	38451000000	130.905	23.919
Thailand	Asia and the Pacific	2015	5840.05	44851000000	124.84	22.3556
Thailand	Asia and the Pacific	2016	5993.31	48459000000	120.575	21.1055
Thailand	Asia and the Pacific	2017	6593.82	57057000000	120.891	22.9343
Thailand	Asia and the Pacific	2018	7296.88	61383000000	120.876	25.1719
Thailand	Asia and the Pacific	2019	7817.01	64371000000	109.632	23.7322
Thailand	Asia and the Pacific	2020	7186.87	15360000000	97.9943	23.8808
Vietnam	Asia and the Pacific	2003	480.58	1400000000	124.328	35.4449
Vietnam	Asia and the Pacific	2004	546.91	1700000000	133.016	35.4653
Vietnam	Asia and the Pacific	2005	687.48	2300000000	130.715	33.7574
Vietnam	Asia and the Pacific	2006	784.372	2850000000	138.314	34.5367
Vietnam	Asia and the Pacific	2007	906.284	3750000000	154.605	39.5663
Vietnam	Asia and the Pacific	2008	1149.42	3930000000	154.317	36.4931
Vietnam	Asia and the Pacific	2009	1217.27	3050000000	134.706	37.1626
Vietnam	Asia and the Pacific	2010	1317.89	4450000000	152.217	35.6938
Vietnam	Asia and the Pacific	2011	1525.12	5710000000	162.915	29.7506
Vietnam	Asia and the Pacific	2012	1735.15	6850000000	156.554	27.2433
Vietnam	Asia and the Pacific	2013	1886.69	7250000000	165.094	26.6756
Vietnam	Asia and the Pacific	2014	2030.28	7410000000	169.535	26.8327
Vietnam	Asia and the Pacific	2015	2085.1	7350000000	178.767	27.6767
Vietnam	Asia and the Pacific	2016	2192.17	8500000000	184.686	26.5781
Vietnam	Asia and the Pacific	2017	2365.52	8890000000	200.385	26.5821
Vietnam	Asia and the Pacific	2018	2566.45	10080000000	208.307	26.5331
Vietnam	Asia and the Pacific	2019	2715.28	11830000000	211.5	26.8438
Vietnam	Asia and the Pacific	2020	2785.72	3232000000	208.254	27.0114
Australia	Asia and the Pacific	2003	23492.4	14981000000	40.2315	25.9589
Australia	Asia and the Pacific	2004	30513.9	18032000000	37.0394	27.0881
Australia	Asia and the Pacific	2005	34081	19719000000	39.1969	27.4841
Australia	Asia and the Pacific	2006	36117.5	20408000000	41.6073	27.538
Australia	Asia and the Pacific	2007	41001.1	25024000000	42.0598	27.5361
Australia	Asia and the Pacific	2008	49654.9	27189000000	42.885	28.6285
Australia	Asia and the Pacific	2009	42783.3	26909000000	45.7755	27.3856
Australia	Asia and the Pacific	2010	52088	31064000000	40.5564	26.8112
Australia	Asia and the Pacific	2011	62574.1	34315000000	41.8575	26.4726
Australia	Asia and the Pacific	2012	68027.8	34137000000	43.1774	27.7301
Australia	Asia and the Pacific	2013	68156.6	32889000000	41.2761	27.8843
Australia	Asia and the Pacific	2014	62511.7	35736000000	42.4729	26.7356
Australia	Asia and the Pacific	2015	56707	36249000000	41.6256	26.2832
Australia	Asia and the Pacific	2016	49881.8	39059000000	40.8178	25.4135
Australia	Asia and the Pacific	2017	53934.3	43975000000	41.9398	24.1008
Australia	Asia and the Pacific	2018	57180.8	47327000000	43.3822	24.5555
Australia	Asia and the Pacific	2019	54875.3	47953000000	45.845	23.2872
Australia	Asia and the Pacific	2020	51692.8	26234000000	44.0395	22.2689
Fiji	Asia and the Pacific	2003	2818.91	496000000	128.976	22.143
Fiji	Asia and the Pacific	2004	3311.16	588000000	125.122	19.2687
Fiji	Asia and the Pacific	2005	3627.63	722000000	117.74	21.0403
Fiji	Asia and the Pacific	2006	3715.93	684000000	118.048	18.6491
Fiji	Asia and the Pacific	2007	4040.15	722000000	110.39	15.6128
Fiji	Asia and the Pacific	2008	4167.69	952000000	127.272	23.4231
Fiji	Asia and the Pacific	2009	3362.82	688000000	106.045	19.0188
Fiji	Asia and the Pacific	2010	3652.54	825000000	121.229	18.738
Fiji	Asia and the Pacific	2011	4371.45	955000000	124.475	20.9986
Fiji	Asia and the Pacific	2012	4591.58	989000000	125.288	17.2722
Fiji	Asia and the Pacific	2013	4840.73	966000000	126.35	27.6336
Fiji	Asia and the Pacific	2014	5605.61	1091000000	110.812	18.0547
Fiji	Asia and the Pacific	2015	5390.71	1094000000	101.189	21.0385
Fiji	Asia and the Pacific	2016	5651.27	1149000000	97.173	20.3134
Fiji	Asia and the Pacific	2017	6101.02	1243000000	96.9288	20.2567
Fiji	Asia and the Pacific	2018	6317.41	1370000000	103.437	19.2102
Fiji	Asia and the Pacific	2019	6175.89	1345000000	106.564	15.8471
Fiji	Asia and the Pacific	2020	5057.63	236000000	70.7275	16.2659
New Zealand	Asia and the Pacific	2003	21913.7	4232000000	57.9148	24.1284
New Zealand	Asia and the Pacific	2004	25420.2	5098000000	58.7996	25.2816
New Zealand	Asia and the Pacific	2005	27751.1	6486000000	58.0187	25.4209
New Zealand	Asia and the Pacific	2006	26654.6	6148000000	59.6033	23.7593
New Zealand	Asia and the Pacific	2007	32480	7190000000	58.4252	24.7759
New Zealand	Asia and the Pacific	2008	31253	6961000000	64.4087	22.7274
New Zealand	Asia and the Pacific	2009	28209.4	5979000000	55.1457	19.7353
New Zealand	Asia and the Pacific	2010	33676.8	6523000000	58.2516	20.1749
New Zealand	Asia and the Pacific	2011	38387.6	7295000000	59.2405	20.5605
New Zealand	Asia and the Pacific	2012	39973.4	7142000000	57.0231	21.1201
New Zealand	Asia and the Pacific	2013	42976.6	7434000000	56.0171	22.1368
New Zealand	Asia and the Pacific	2014	44572.9	8582000000	55.1646	22.9942
New Zealand	Asia and the Pacific	2015	38630.7	9464000000	54.821	23.2502
New Zealand	Asia and the Pacific	2016	40080.5	9773000000	52.3211	23.2365
New Zealand	Asia and the Pacific	2017	42992.9	10594000000	53.905	23.8629
New Zealand	Asia and the Pacific	2018	43306.1	10961000000	55.4934	24.3391
New Zealand	Asia and the Pacific	2019	42755.2	10500000000	54.0917	23.4977
New Zealand	Asia and the Pacific	2020	41441.5	6292000000	44.2648	22.4118
Solomon Islands	Asia and the Pacific	2003	788.613	1.6e+06	50.5669	10.6954
Solomon Islands	Asia and the Pacific	2004	867.107	3.52e+06	59.1398	7.02285
Solomon Islands	Asia and the Pacific	2005	1014.86	6.4e+06	65.4414	9.24534
Solomon Islands	Asia and the Pacific	2006	1119.69	3.09e+07	79.7756	11.7834
Solomon Islands	Asia and the Pacific	2007	1260.29	3.31e+07	93.721	15.3182
Solomon Islands	Asia and the Pacific	2008	1388.96	3.12e+07	94.8126	14.196
Solomon Islands	Asia and the Pacific	2009	1428.51	3.93e+07	78.3063	13.3772
Solomon Islands	Asia and the Pacific	2010	1604.21	5.08e+07	101.992	20.5887
Solomon Islands	Asia and the Pacific	2011	1938.89	6.59e+07	109.261	16.1286
Solomon Islands	Asia and the Pacific	2012	2141.82	6.54e+07	105.479	14.3379
Solomon Islands	Asia and the Pacific	2013	2248.61	70500000	100.107	15.5847
Solomon Islands	Asia and the Pacific	2014	2274.89	6.48e+07	93.5127	13.0558
Solomon Islands	Asia and the Pacific	2015	2167.12	60000000	87.4529	15.7564
Solomon Islands	Asia and the Pacific	2016	2225.49	71000000	85.5252	16.1906
Solomon Islands	Asia and the Pacific	2017	2332.84	79000000	87.6869	17.9612
Solomon Islands	Asia and the Pacific	2018	2411.86	92000000	91.2394	12.2185
Solomon Islands	Asia and the Pacific	2019	2344.05	82000000	85.1555	12.6081
Solomon Islands	Asia and the Pacific	2020	2250.6	7000000	63.07	8.70284
Tonga	Asia and the Pacific	2003	2030.78	10300000	76.0726	21.1663
Tonga	Asia and the Pacific	2004	2301.65	1.31e+07	76.1814	20.8611
Tonga	Asia and the Pacific	2005	2594.42	15000000	74.7096	22.4784
Tonga	Asia and the Pacific	2006	2873.08	15700000	66.481	21.2547
Tonga	Asia and the Pacific	2007	2910.15	1.52e+07	70.4414	21.8492
Tonga	Asia and the Pacific	2008	3331.55	18000000	68.6624	21.1204
Tonga	Asia and the Pacific	2009	3006.61	1.84e+07	78.1389	24.997
Tonga	Asia and the Pacific	2010	3527.95	1.73e+07	73.1896	30.3054
Tonga	Asia and the Pacific	2011	4002.81	32500000	78.7838	35.5644
Tonga	Asia and the Pacific	2012	4581.78	40000000	78.0415	36.7746
Tonga	Asia and the Pacific	2013	4428.15	47000000	82.9405	23.9713
Tonga	Asia and the Pacific	2014	4354.24	3.83e+07	74.9207	22.6545
Tonga	Asia and the Pacific	2015	4336.24	4.64e+07	81.4514	25.3918
Tonga	Asia and the Pacific	2016	4157.88	5.27e+07	84.9477	24.7064
Tonga	Asia and the Pacific	2017	4513.43	48500000	87.9675	27.879
Tonga	Asia and the Pacific	2018	4740.7	4.81e+07	87.5353	24.7317
Tonga	Asia and the Pacific	2019	4903.01	5.71e+07	87.1157	25.3728
Tonga	Asia and the Pacific	2020	4624.82	4.77e+07	81.2393	24.8153
Vanuatu	Asia and the Pacific	2003	1580.58	83000000	91.568	16.8458
Vanuatu	Asia and the Pacific	2004	1788.12	93000000	98.706	23.2385
Vanuatu	Asia and the Pacific	2005	1887.23	104000000	100.174	24.1193
Vanuatu	Asia and the Pacific	2006	2049.53	109000000	89.5378	28.5479
Vanuatu	Asia and the Pacific	2007	2352.97	142000000	90.1717	32.8935
Vanuatu	Asia and the Pacific	2008	2629.05	188000000	105.775	41.7403
Vanuatu	Asia and the Pacific	2009	2573.89	214000000	108.489	41.6412
Vanuatu	Asia and the Pacific	2010	2839.41	242000000	103.823	37.0069
Vanuatu	Asia and the Pacific	2011	3173.82	249000000	96.9988	28.7251
Vanuatu	Asia and the Pacific	2012	2997.29	268000000	104.452	24.0885
Vanuatu	Asia and the Pacific	2013	2954.77	314000000	106.411	27.3922
Vanuatu	Asia and the Pacific	2014	2926.68	284000000	105.39	24.267
Vanuatu	Asia and the Pacific	2015	2695.67	254000000	113.047	32.8998
Vanuatu	Asia and the Pacific	2016	2805.67	275000000	109.543	23.6734
Vanuatu	Asia and the Pacific	2017	3082.48	289000000	105.527	27.8616
Vanuatu	Asia and the Pacific	2018	3125.4	325000000	116.634	26.8004
Vanuatu	Asia and the Pacific	2019	3116.3	295000000	91.0082	31.704
Vanuatu	Asia and the Pacific	2020	2870.09	67000000	61.6735	41.212
Bangladesh	Asia and the Pacific	2003	446.311	59000000	27.6579	24.6792
Bangladesh	Asia and the Pacific	2004	475.292	76000000	26.8582	24.9918
Bangladesh	Asia and the Pacific	2005	499.462	82000000	34.3969	25.8304
Bangladesh	Asia and the Pacific	2006	509.64	79000000	38.1119	26.1441
Bangladesh	Asia and the Pacific	2007	558.052	76000000	39.9424	26.1785
Bangladesh	Asia and the Pacific	2008	634.987	75000000	42.6209	26.2023
Bangladesh	Asia and the Pacific	2009	702.264	77000000	40.0928	26.2061
Bangladesh	Asia and the Pacific	2010	781.154	103000000	37.8028	26.2467
Bangladesh	Asia and the Pacific	2011	861.762	97000000	47.4208	27.421
Bangladesh	Asia and the Pacific	2012	883.117	105000000	48.1109	28.2623
Bangladesh	Asia and the Pacific	2013	981.861	131000000	46.2964	28.3896
Bangladesh	Asia and the Pacific	2014	1118.87	154000000	44.5141	28.5779
Bangladesh	Asia and the Pacific	2015	1248.45	1.503e+08	42.086	28.8867
Bangladesh	Asia and the Pacific	2016	1401.56	2.143e+08	37.9543	29.6526
Bangladesh	Asia and the Pacific	2017	1563.77	348000000	35.304	30.5105
Bangladesh	Asia and the Pacific	2018	1698.13	357000000	38.2449	31.2349
Bangladesh	Asia and the Pacific	2019	1855.74	391000000	36.7593	31.5703
Bangladesh	Asia and the Pacific	2020	1961.61	2.179e+08	30.5195	30.4684
Bhutan	Asia and the Pacific	2003	962.095	8000000	78.6308	60.6932
Bhutan	Asia and the Pacific	2004	1068.43	13000000	95.9443	66.4951
Bhutan	Asia and the Pacific	2005	1228.43	19000000	105.524	54.0353
Bhutan	Asia and the Pacific	2006	1330.98	36000000	116.55	48.11
Bhutan	Asia and the Pacific	2007	1757.19	47000000	114.934	30.0343
Bhutan	Asia and the Pacific	2008	1828.15	47000000	109.403	43.9843
Bhutan	Asia and the Pacific	2009	1819.2	51000000	109.57	46.8763
Bhutan	Asia and the Pacific	2010	2258.19	64000000	115.924	63.1894
Bhutan	Asia and the Pacific	2011	2563.26	76000000	114.401	69.292
Bhutan	Asia and the Pacific	2012	2538.95	93000000	104.187	69.4845
Bhutan	Asia and the Pacific	2013	2472.72	116000000	105.199	47.0196
Bhutan	Asia and the Pacific	2014	2652.23	99000000	96.3256	53.1095
Bhutan	Asia and the Pacific	2015	2752.63	120000000	97.881	55.4613
Bhutan	Asia and the Pacific	2016	2930.57	139000000	83.4089	57.2691
Bhutan	Asia and the Pacific	2017	3286.6	153000000	81.2067	52.2506
Bhutan	Asia and the Pacific	2018	3243.48	121000000	84.187	47.5882
Bhutan	Asia and the Pacific	2019	3322.86	120000000	82.1286	37.9912
Bhutan	Asia and the Pacific	2020	3000.78	84000000	76.2407	33.7489
India	Asia and the Pacific	2003	546.727	4560000000	30.5924	29.5038
India	Asia and the Pacific	2004	627.774	6307000000	37.5038	36.087
India	Asia and the Pacific	2005	714.861	7659000000	42.0017	38.0758
India	Asia and the Pacific	2006	806.753	8915000000	45.7245	38.8973
India	Asia and the Pacific	2007	1028.33	11234000000	45.6863	41.9308
India	Asia and the Pacific	2008	998.522	12462000000	53.3682	37.8505
India	Asia and the Pacific	2009	1101.96	11140000000	46.2729	40.1122
India	Asia and the Pacific	2010	1357.56	14490000000	49.2552	40.2203
India	Asia and the Pacific	2011	1458.1	17710000000	55.6239	39.5904
India	Asia and the Pacific	2012	1443.88	18340000000	55.7937	38.3474
India	Asia and the Pacific	2013	1449.61	19042000000	53.8441	34.0232
India	Asia and the Pacific	2014	1573.89	20756000000	48.9222	34.2678
India	Asia and the Pacific	2015	1605.61	21472000000	41.9229	32.1167
India	Asia and the Pacific	2016	1732.55	23111000000	40.0825	30.1727
India	Asia and the Pacific	2017	1980.67	27878000000	40.7425	30.9822
India	Asia and the Pacific	2018	1996.92	29143000000	43.5987	32.07
India	Asia and the Pacific	2019	2100.75	31661000000	39.3868	30.6641
India	Asia and the Pacific	2020	1927.71	13413000000	37.871	29.2777
Nepal	Asia and the Pacific	2003	252.402	232000000	44.2479	21.4094
Nepal	Asia and the Pacific	2004	286.158	260000000	46.1473	24.5311
Nepal	Asia and the Pacific	2005	315.806	160000000	44.0629	26.4512
Nepal	Asia and the Pacific	2006	346.945	157000000	44.762	26.8519
Nepal	Asia and the Pacific	2007	391.38	234000000	44.5793	28.6853
Nepal	Asia and the Pacific	2008	470.455	353000000	46.0362	30.3156
Nepal	Asia and the Pacific	2009	478.173	439000000	47.0794	31.6744
Nepal	Asia and the Pacific	2010	592.401	378000000	45.9849	38.2712
Nepal	Asia and the Pacific	2011	799.583	415000000	36.2164	27.7488
Nepal	Asia and the Pacific	2012	804.142	379000000	37.9219	28.6027
Nepal	Asia and the Pacific	2013	823.36	460000000	41.8654	29.6766
Nepal	Asia and the Pacific	2014	844.853	511000000	45.9826	30.9861
Nepal	Asia and the Pacific	2015	901.75	509000000	46.6657	31.2774
Nepal	Asia and the Pacific	2016	899.524	498000000	42.1155	28.241
Nepal	Asia and the Pacific	2017	1048.45	712000000	44.6424	37.3251
Nepal	Asia and the Pacific	2018	1178.53	740000000	48.4474	39.5478
Nepal	Asia and the Pacific	2019	1194.96	801000000	49.2495	41.3787
Nepal	Asia and the Pacific	2020	1155.14	238000000	40.6471	28.4
Pakistan	Asia and the Pacific	2003	599.376	620000000	29.7964	16.6706
Pakistan	Asia and the Pacific	2004	687.836	765000000	27.5496	16.4344
Pakistan	Asia and the Pacific	2005	748.923	828000000	32.1544	17.7222
Pakistan	Asia and the Pacific	2006	836.861	919000000	35.6817	19.332
Pakistan	Asia and the Pacific	2007	908.095	912000000	32.9904	18.7871
Pakistan	Asia and the Pacific	2008	990.847	986000000	35.5942	19.2058
Pakistan	Asia and the Pacific	2009	957.996	950000000	32.0718	17.5495
Pakistan	Asia and the Pacific	2010	987.41	998000000	32.8689	15.8046
Pakistan	Asia and the Pacific	2011	1164.98	1127000000	32.9399	14.1206
Pakistan	Asia and the Pacific	2012	1198.12	1014000000	32.8055	15.076
Pakistan	Asia and the Pacific	2013	1208.92	938000000	33.3336	14.9573
Pakistan	Asia and the Pacific	2014	1251.18	971000000	30.9012	14.6353
Pakistan	Asia and the Pacific	2015	1356.67	915000000	27.6547	15.707
Pakistan	Asia and the Pacific	2016	1368.43	790000000	25.3062	15.6861
Pakistan	Asia and the Pacific	2017	1464.93	865000000	25.8528	16.1505
Pakistan	Asia and the Pacific	2018	1482.21	845000000	29.0433	17.3425
Pakistan	Asia and the Pacific	2019	1288.56	992000000	30.3472	15.6349
Pakistan	Asia and the Pacific	2020	1188.86	765000000	27.4786	15.3276
Sri Lanka	Asia and the Pacific	2003	982.196	709000000	75.3362	22.0205
Sri Lanka	Asia and the Pacific	2004	1065.78	808000000	79.4829	25.2538
Sri Lanka	Asia and the Pacific	2005	1248.7	729000000	73.604	26.8275
Sri Lanka	Asia and the Pacific	2006	1435.82	733000000	71.2612	27.9799
Sri Lanka	Asia and the Pacific	2007	1630.39	750000000	68.6065	27.9521
Sri Lanka	Asia and the Pacific	2008	2037.32	803000000	63.369	27.5524
Sri Lanka	Asia and the Pacific	2009	2090.4	754000000	49.1491	24.4339
Sri Lanka	Asia and the Pacific	2010	2799.65	1044000000	46.3639	30.3525
Sri Lanka	Asia and the Pacific	2011	3200.86	1421000000	54.9846	33.3639
Sri Lanka	Asia and the Pacific	2012	3350.52	1756000000	51.4921	39.0555
Sri Lanka	Asia and the Pacific	2013	3610.29	2506000000	49.2578	33.2494
Sri Lanka	Asia and the Pacific	2014	3819.25	3278000000	50.2509	32.3095
Sri Lanka	Asia and the Pacific	2015	3843.78	3978000000	49.5588	31.1814
Sri Lanka	Asia and the Pacific	2016	3886.29	4591000000	49.6361	27.8522
Sri Lanka	Asia and the Pacific	2017	4077.04	5083000000	50.8868	31.5949
Sri Lanka	Asia and the Pacific	2018	4059.21	5608000000	53.5075	29.8515
Sri Lanka	Asia and the Pacific	2019	3852.27	4663000000	52.382	26.8448
Sri Lanka	Asia and the Pacific	2020	3680.67	1076000000	39.5234	25.2353
Canada	Americas	2003	28300.5	12236000000	69.8401	20.4667
Canada	Americas	2004	32143.7	15135000000	70.1924	21.3829
Canada	Americas	2005	36382.5	15891000000	69.7591	22.632
Canada	Americas	2006	40504.1	16837000000	68.0522	23.5959
Canada	Americas	2007	44659.9	17962000000	66.2834	23.9079
Canada	Americas	2008	46710.5	18190000000	67.0236	24.0725
Canada	Americas	2009	40876.3	15580000000	58.4744	21.9595
Canada	Americas	2010	47562.1	18440000000	60.2081	23.482
Canada	Americas	2011	52223.7	19994000000	62.4987	24.1515
Canada	Americas	2012	52669.1	17400000000	62.5955	24.8675
Canada	Americas	2013	52635.2	17650000000	62.2311	24.9077
Canada	Americas	2014	50956	17800000000	64.3787	24.8707
Canada	Americas	2015	43596.1	16530000000	66.1649	23.8216
Canada	Americas	2016	42315.6	18140000000	65.3637	22.7611
Canada	Americas	2017	45129.4	20400000000	65.1011	23.5505
Canada	Americas	2018	46548.5	26919000000	66.4477	23.1536
Canada	Americas	2019	46338.3	28012000000	65.4124	22.9826
Canada	Americas	2020	43294.6	11258000000	60.7825	22.2571
Mexico	Americas	2003	7075.37	10058000000	50.2057	21.0959
Mexico	Americas	2004	7484.49	11609000000	53.4861	22.1176
Mexico	Americas	2005	8277.67	12801000000	53.9381	21.644
Mexico	Americas	2006	9068.29	13329000000	56.0927	22.8229
Mexico	Americas	2007	9642.68	14055000000	56.7953	23.1188
Mexico	Americas	2008	10016.6	14726000000	57.777	24.1068
Mexico	Americas	2009	8002.97	12542000000	55.9678	22.8889
Mexico	Americas	2010	9271.4	12628000000	60.7603	22.7931
Mexico	Americas	2011	10203.4	12458000000	63.4697	23.2812
Mexico	Americas	2012	10241.7	13320000000	65.7672	23.8866
Mexico	Americas	2013	10725.2	14311000000	63.7649	22.4934
Mexico	Americas	2014	10928.9	16606000000	64.9254	21.8715
Mexico	Americas	2015	9616.65	18729000000	71.0891	23.3131
Mexico	Americas	2016	8744.52	20619000000	76.0622	23.6213
Mexico	Americas	2017	9287.85	22467000000	77.1157	22.905
Mexico	Americas	2018	9686.98	23802000000	80.5594	22.7114
Mexico	Americas	2019	9950.45	25847000000	77.8829	21.1664
Mexico	Americas	2020	8329.27	11449000000	78.1958	19.3066
United States	Americas	2003	39496.5	94814000000	22.6238	21.7422
United States	Americas	2004	41712.8	107210000000	24.455	22.6586
United States	Americas	2005	44114.7	116682000000	25.6436	23.3803
United States	Americas	2006	46298.7	121030000000	26.9772	23.5392
United States	Americas	2007	47976	134800000000	28.0554	22.5925
United States	Americas	2008	48382.6	149094000000	29.9835	21.119
United States	Americas	2009	47100	137111000000	24.8095	17.8046
United States	Americas	2010	48466.7	161821000000	28.327	18.7431
United States	Americas	2011	49882.6	178935000000	30.9559	19.1035
United States	Americas	2012	51602.9	195113000000	30.7897	20.0209
United States	Americas	2013	53106.5	213105000000	30.1067	20.4137
United States	Americas	2014	55050	222746000000	30.0382	20.8062
United States	Americas	2015	56863.4	230574000000	27.763	21.163
United States	Americas	2016	58021.4	228549000000	26.5161	20.512
United States	Americas	2017	60109.7	233758000000	27.1578	20.7223
United States	Americas	2018	63064.4	241984000000	27.4755	21.0578
United States	Americas	2019	65279.5	239447000000	26.2943	21.3045
United States	Americas	2020	63593.4	84205000000	23.3761	21.0918
Costa Rica	Americas	2003	4147.82	1573000000	83.3277	18.9651
Costa Rica	Americas	2004	4404.71	1755000000	85.2565	18.93
Costa Rica	Americas	2005	4676.38	2008000000	89.2227	18.9641
Costa Rica	Americas	2006	5227.47	2066000000	89.8146	21.0856
Costa Rica	Americas	2007	6103.74	2454000000	86.4566	23.2868
Costa Rica	Americas	2008	6901.39	2811000000	86.4015	24.6107
Costa Rica	Americas	2009	6801.04	2216000000	69.7593	18.4529
Costa Rica	Americas	2010	8227.13	2426000000	67.5121	19.8339
Costa Rica	Americas	2011	9229.83	2646000000	68.6391	20.0482
Costa Rica	Americas	2012	10075	2773000000	67.0485	19.8542
Costa Rica	Americas	2013	10744.1	3171000000	64.0664	19.5905
Costa Rica	Americas	2014	10847.2	3137000000	65.1912	19.2232
Costa Rica	Americas	2015	11642.8	3408000000	60.7536	18.8537
Costa Rica	Americas	2016	12011.2	3776000000	62.1785	18.8889
Costa Rica	Americas	2017	12225.6	3758000000	65.072	18.0649
Costa Rica	Americas	2018	12485.4	4073000000	66.9453	18.3699
Costa Rica	Americas	2019	12693.8	4282000000	66.1369	16.7077
Costa Rica	Americas	2020	12140.9	1479000000	61.3283	16.5646
El Salvador	Americas	2003	2209.5	664000000	68.237	18.4292
El Salvador	Americas	2004	2278.43	748000000	69.7823	18.1407
El Salvador	Americas	2005	2428.57	656000000	69.7158	18.6047
El Salvador	Americas	2006	2631.82	686000000	73.4556	20.0755
El Salvador	Americas	2007	2786.16	793000000	77.6211	20.8
El Salvador	Americas	2008	2933.39	711000000	80.666	20.1726
El Salvador	Americas	2009	2858.48	549000000	66.0712	14.0546
El Salvador	Americas	2010	2983.23	646000000	73.5373	16.6716
El Salvador	Americas	2011	3266.01	729000000	79.2766	17.7899
El Salvador	Americas	2012	3428.41	900000000	77.6486	17.7095
El Salvador	Americas	2013	3509.53	1054000000	80.4512	17.0194
El Salvador	Americas	2014	3589.04	1285000000	78.1044	16.3972
El Salvador	Americas	2015	3705.58	1203000000	76.5603	16.017
El Salvador	Americas	2016	3806	1161000000	72.8191	15.9675
El Salvador	Americas	2017	3910.25	1227000000	74.3047	16.677
El Salvador	Americas	2018	4052.62	1370000000	75.6336	18.3715
El Salvador	Americas	2019	4167.73	1664000000	75.9768	16.879
El Salvador	Americas	2020	3798.64	755000000	69.427	17.9062
Guatemala	Americas	2003	1737.88	646000000	67.0023	20.6215
Guatemala	Americas	2004	1859.1	630000000	70.2149	21.1896
Guatemala	Americas	2005	2068.5	791000000	67.1037	20.0511
Guatemala	Americas	2006	2251.09	919000000	67.9119	21.165
Guatemala	Americas	2007	2490.75	1055000000	69.0014	21.1696
Guatemala	Americas	2008	2802.46	1.0983e+09	65.1787	16.6716
Guatemala	Americas	2009	2651.82	1.0863e+09	58.0407	13.2666
Guatemala	Americas	2010	2852.55	1.0533e+09	63.1252	14.1642
Guatemala	Americas	2011	3228.05	1.0774e+09	65.0471	15.4822
Guatemala	Americas	2012	3355.04	1110000000	61.9594	15.1941
Guatemala	Americas	2013	3522.77	1.1607e+09	56.6852	15.8426
Guatemala	Americas	2014	3779.64	1.1644e+09	55.0833	15.0712
Guatemala	Americas	2015	3994.64	1169500000	49.8935	14.8282
Guatemala	Americas	2016	4173.3	1.2027e+09	46.3727	13.862
Guatemala	Americas	2017	4454.05	1.2176e+09	46.0694	13.5961
Guatemala	Americas	2018	4478.42	1.2351e+09	47.0884	13.7968
Guatemala	Americas	2019	4638.63	1.2272e+09	45.5965	14.3108
Guatemala	Americas	2020	4603.34	298500000	41.8406	12.9341
Honduras	Americas	2003	1145.5	372000000	122.248	25.2809
Honduras	Americas	2004	1204.48	420000000	135.462	29.6656
Honduras	Americas	2005	1296.69	465000000	136.49	27.623
Honduras	Americas	2006	1420.13	5.157e+08	133.132	28.3419
Honduras	Americas	2007	1572.06	5.466e+08	135.071	33.6653
Honduras	Americas	2008	1727.79	6.198e+08	135.749	36.066
Honduras	Americas	2009	1777.27	6.161e+08	96.905	20.5994
Honduras	Americas	2010	1891.16	6.267e+08	109.442	21.8798
Honduras	Americas	2011	2073.9	641500000	122.217	26
Honduras	Americas	2012	2129.52	6.837e+08	121.188	24.5642
Honduras	Americas	2013	2088.1	618000000	116.306	21.7604
Honduras	Americas	2014	2190.65	706000000	112.975	22.1838
Honduras	Americas	2015	2286.2	671000000	107.264	25.118
Honduras	Americas	2016	2326.3	585000000	99.8157	23.3771
Honduras	Americas	2017	2436.67	610000000	101.813	24.8207
Honduras	Americas	2018	2492.87	601000000	103.551	26.5721
Honduras	Americas	2019	2556.46	556000000	98.0276	22.7311
Honduras	Americas	2020	2389.01	189000000	85.7537	18.7211
Nicaragua	Americas	2003	1005.73	160000000	62.1751	22.2505
Nicaragua	Americas	2004	1080.27	192000000	67.1953	24.111
Nicaragua	Americas	2005	1162.29	206000000	71.6457	25.8852
Nicaragua	Americas	2006	1226.64	249000000	87.3096	28.2527
Nicaragua	Americas	2007	1327.97	277000000	93.0245	31.3032
Nicaragua	Americas	2008	1499.26	303000000	96.7941	33.6017
Nicaragua	Americas	2009	1444.37	336000000	86.9934	23.2003
Nicaragua	Americas	2010	1503.86	314000000	100.364	24.8396
Nicaragua	Americas	2011	1655.8	391000000	111.828	30.9826
Nicaragua	Americas	2012	1760.46	321000000	115.177	31.0116
Nicaragua	Americas	2013	1811.64	317000000	110.984	30.9045
Nicaragua	Americas	2014	1934.06	346000000	106.698	28.8791
Nicaragua	Americas	2015	2049.85	528000000	98.1945	33.4767
Nicaragua	Americas	2016	2107.57	642000000	93.814	31.2004
Nicaragua	Americas	2017	2159.16	841000000	96.3809	29.9154
Nicaragua	Americas	2018	2014.58	544000000	93.9843	24.0747
Nicaragua	Americas	2019	1926.7	515000000	94.5667	17.6594
Nicaragua	Americas	2020	1905.26	199000000	89.4744	19.1773
Panama	Americas	2003	4267.29	804000000	114.693	28.7141
Panama	Americas	2004	4592.15	903000000	123.653	28.2716
Panama	Americas	2005	4916.91	1108000000	135.694	27.7506
Panama	Americas	2006	5348.88	1425000000	137.896	29.4224
Panama	Americas	2007	6166.19	1806000000	149.57	36.0444
Panama	Americas	2008	7154.27	2208000000	166.698	42.3281
Panama	Americas	2009	7576.14	2280000000	138.98	31.4316
Panama	Americas	2010	8082.02	2621000000	148.275	38.2129
Panama	Americas	2011	9358.27	3630000000	162.488	38.6375
Panama	Americas	2012	10722.3	4585000000	158.059	43.6889
Panama	Americas	2013	11889.1	5419000000	137.634	44.0079
Panama	Americas	2014	12796.1	5749000000	119.09	44.3086
Panama	Americas	2015	13630.3	5754000000	99.9366	42.7557
Panama	Americas	2016	14344	6283000000	87.4084	40.4995
Panama	Americas	2017	15146.4	6827000000	87.4279	41.731
Panama	Americas	2018	15545	7139000000	89.9905	41.481
Panama	Americas	2019	15774.3	7052000000	84.9823	38.3024
Panama	Americas	2020	12509.8	1841000000	74.0772	24.0591
Argentina	Americas	2003	3349.81	2306000000	40.6447	14.147
Argentina	Americas	2004	4277.72	2660000000	40.6926	17.5513
Argentina	Americas	2005	5109.85	3209000000	40.5513	18.8883
Argentina	Americas	2006	5919.01	3926000000	40.4335	18.6805
Argentina	Americas	2007	7245.45	5030000000	40.9452	20.0991
Argentina	Americas	2008	9020.87	5273000000	40.4027	19.5728
Argentina	Americas	2009	8225.14	4455000000	34.0571	16.0531
Argentina	Americas	2010	10386	5605000000	34.971	17.7055
Argentina	Americas	2011	12848.9	6058000000	35.2062	18.3985
Argentina	Americas	2012	13082.7	5665000000	30.5265	16.502
Argentina	Americas	2013	13080.3	5199000000	29.3339	17.3058
Argentina	Americas	2014	12334.8	5645000000	28.4068	17.2629
Argentina	Americas	2015	13789.1	5441000000	22.4862	17.0707
Argentina	Americas	2016	12790.2	5466000000	26.0939	17.6632
Argentina	Americas	2017	14613	5830000000	25.2896	18.2126
Argentina	Americas	2018	11795.2	5999000000	30.7625	16.6139
Argentina	Americas	2019	10056.6	5654000000	32.2144	15.0578
Argentina	Americas	2020	8579.02	1702000000	30.1481	14.0197
Bolivia	Americas	2003	907.537	243000000	51.9678	13.2321
Bolivia	Americas	2004	967.406	283000000	57.4643	11.0217
Bolivia	Americas	2005	1034.31	345000000	67.6419	14.2536
Bolivia	Americas	2006	1218.87	330000000	74.5378	13.8653
Bolivia	Americas	2007	1372.63	326000000	76.0619	15.1867
Bolivia	Americas	2008	1715.21	302000000	82.867	17.5527
Bolivia	Americas	2009	1754.21	306000000	68.6271	16.9713
Bolivia	Americas	2010	1955.46	339000000	75.5116	17.007
Bolivia	Americas	2011	2346.34	499000000	82.4804	19.8156
Bolivia	Americas	2012	2609.88	631000000	84.9488	17.673
Bolivia	Americas	2013	2908.2	639000000	81.2309	19.0177
Bolivia	Americas	2014	3081.88	746000000	85.2645	21.0338
Bolivia	Americas	2015	3035.97	810000000	67.9328	20.2813
Bolivia	Americas	2016	3076.66	827000000	56.401	21.0574
Bolivia	Americas	2017	3351.12	928000000	56.7047	22.2203
Bolivia	Americas	2018	3548.59	948000000	57.11	20.5964
Bolivia	Americas	2019	3552.07	977000000	56.3973	19.875
Bolivia	Americas	2020	3133.1	243000000	45.6714	15.8436
Brazil	Americas	2003	3070.44	2673000000	28.1404	16.8567
Brazil	Americas	2004	3637.31	3389000000	29.6783	17.9126
Brazil	Americas	2005	4790.46	4168000000	27.0868	17.2049
Brazil	Americas	2006	5886.39	4577000000	26.0417	17.8165
Brazil	Americas	2007	7348.19	5284000000	25.2926	19.8193
Brazil	Americas	2008	8831.18	6109000000	27.2576	21.6194
Brazil	Americas	2009	8597.79	5635000000	22.106	18.7961
Brazil	Americas	2010	11286.1	5522000000	22.7722	21.8013
Brazil	Americas	2011	13245.4	6370000000	23.9344	21.8263
Brazil	Americas	2012	12370.2	6623000000	25.1143	21.4172
Brazil	Americas	2013	12300.4	6784000000	25.786	21.6938
Brazil	Americas	2014	12112.8	7405000000	24.6854	20.5484
Brazil	Americas	2015	8813.99	6254000000	26.9536	17.4116
Brazil	Americas	2016	8710.06	6613000000	24.5337	14.9695
Brazil	Americas	2017	9928.68	6175000000	24.3197	14.6256
Brazil	Americas	2018	9151.38	6324000000	28.8762	15.095
Brazil	Americas	2019	8897.55	6127000000	28.4559	15.403
Brazil	Americas	2020	6796.84	3099000000	32.3543	15.4049
Chile	Americas	2003	4772.56	1309000000	66.3163	21.041
Chile	Americas	2004	6194.85	1571000000	69.7337	19.7789
Chile	Americas	2005	7598.53	1608000000	71.6168	21.8402
Chile	Americas	2006	9464.55	1853000000	73.0987	20.8158
Chile	Americas	2007	10502.4	2224000000	76.4074	20.8455
Chile	Americas	2008	10751.5	2481000000	80.7898	26.8176
Chile	Americas	2009	10208.9	2380000000	66.3372	21.0584
Chile	Americas	2010	12808	2362000000	69.0637	23.14
Chile	Americas	2011	14637.2	2723000000	72.2057	24.6428
Chile	Americas	2012	15351.5	3158000000	68.2718	26.4494
Chile	Americas	2013	15842.9	3171000000	64.9735	25.6256
Chile	Americas	2014	14671	3202000000	65.2726	23.2413
Chile	Americas	2015	13574.2	3412000000	58.9723	23.7857
Chile	Americas	2016	13753.6	3744000000	55.688	22.2119
Chile	Americas	2017	14998.8	4115000000	55.654	21.2574
Chile	Americas	2018	15888.1	3911000000	57.3216	22.1872
Chile	Americas	2019	14741.7	3279000000	56.8745	22.9907
Chile	Americas	2020	13231.7	1034000000	57.8418	19.8233
Colombia	Americas	2003	2281.4	1191000000	36.5162	18.6818
Colombia	Americas	2004	2782.62	1535000000	35.8634	19.441
Colombia	Americas	2005	3414.47	1891000000	37.4227	21.6562
Colombia	Americas	2006	3741.09	2370000000	39.6414	22.939
Colombia	Americas	2007	4714.07	2616000000	37.0989	23.4543
Colombia	Americas	2008	5472.54	2966000000	39.1676	23.7209
Colombia	Americas	2009	5193.24	3080000000	35.1561	21.9876
Colombia	Americas	2010	6336.71	3473000000	34.2646	21.8888
Colombia	Americas	2011	7335.17	3841000000	39.4704	22.9956
Colombia	Americas	2012	8050.26	4409000000	38.8352	22.1046
Colombia	Americas	2013	8218.35	4819000000	37.9866	22.1825
Colombia	Americas	2014	8114.34	4941000000	37.4875	24.0033
Colombia	Americas	2015	6175.88	5281000000	38.3608	23.7737
Colombia	Americas	2016	5870.78	5631000000	36.2027	23.1674
Colombia	Americas	2017	6376.71	5899000000	35.2829	21.5994
Colombia	Americas	2018	6729.58	6655000000	36.5348	21.1955
Colombia	Americas	2019	6424.98	6784000000	37.5213	21.5094
Colombia	Americas	2020	5334.56	1959000000	33.6536	19.0107
Ecuador	Americas	2003	2425.85	408000000	47.2416	19.5896
Ecuador	Americas	2004	2691.28	464000000	50.6652	20.199
Ecuador	Americas	2005	3002.14	488000000	56.0998	21.6371
Ecuador	Americas	2006	3328.88	492000000	59.7098	22.4598
Ecuador	Americas	2007	3567.84	626000000	62.5871	22.7048
Ecuador	Americas	2008	4249.02	745000000	68.0569	26.3875
Ecuador	Americas	2009	4231.62	674000000	52.1048	25.6393
Ecuador	Americas	2010	4633.59	786000000	60.3032	28.0373
Ecuador	Americas	2011	5200.56	849000000	64.4902	28.1424
Ecuador	Americas	2012	5682.05	1039000000	61.7511	27.7958
Ecuador	Americas	2013	6056.33	1251000000	59.6062	28.4671
Ecuador	Americas	2014	6377.09	1487000000	57.7082	28.3144
Ecuador	Americas	2015	6124.49	1557000000	45.2439	26.8701
Ecuador	Americas	2016	6060.09	1729000000	38.5213	24.979
Ecuador	Americas	2017	6213.5	2018000000	42.4217	26.2803
Ecuador	Americas	2018	6295.93	2279000000	46.3621	26.7478
Ecuador	Americas	2019	6222.52	2288000000	46.0768	25.906
Ecuador	Americas	2020	5600.39	705000000	43.286	23.1175
Paraguay	Americas	2003	1365.42	81000000	81.1274	20.627
Paraguay	Americas	2004	1679.5	87000000	80.1044	20.0682
Paraguay	Americas	2005	1843.63	96000000	85.022	20.9032
Paraguay	Americas	2006	2271.09	112000000	84.7335	21.9504
Paraguay	Americas	2007	2976.82	121000000	79.0011	21.3246
Paraguay	Americas	2008	4047.91	128000000	80.7776	22.2483
Paraguay	Americas	2009	3626.82	225000000	70.842	18.916
Paraguay	Americas	2010	4359.43	243000000	81.2575	23.835
Paraguay	Americas	2011	5329.39	261000000	78.4921	24.6616
Paraguay	Americas	2012	5185.14	291000000	74.765	21.2642
Paraguay	Americas	2013	5936.98	299000000	73.3699	22.017
Paraguay	Americas	2014	6118.32	314000000	69.0837	22.6588
Paraguay	Americas	2015	5413.78	348000000	66.9401	21.8787
Paraguay	Americas	2016	5324.61	356000000	67.7884	19.8062
Paraguay	Americas	2017	5678.87	399000000	71.4822	20.6
Paraguay	Americas	2018	5782.78	393000000	72.5286	22.7821
Paraguay	Americas	2019	5380.96	409000000	71.3623	21.6958
Paraguay	Americas	2020	5001.07	104000000	62.7814	20.1582
Peru	Americas	2003	2145.64	1023000000	37.6246	17.5103
Peru	Americas	2004	2417.03	1232000000	41.9361	16.8557
Peru	Americas	2005	2729.5	1438000000	47.3573	17.2838
Peru	Americas	2006	3154.33	1775000000	51.7851	19.6506
Peru	Americas	2007	3606.07	2007000000	55.6881	22.0324
Peru	Americas	2008	4220.62	2396000000	58.4338	26.1783
Peru	Americas	2009	4196.31	2440000000	48.1119	19.9787
Peru	Americas	2010	5082.35	2475000000	51.6728	23.7605
Peru	Americas	2011	5869.32	2814000000	55.9883	24.2009
Peru	Americas	2012	6528.97	3074000000	52.6199	24.6061
Peru	Americas	2013	6756.75	3916000000	49.7871	25.5742
Peru	Americas	2014	6672.88	3907000000	46.8531	24.6661
Peru	Americas	2015	6229.1	4140000000	45.1628	24.3051
Peru	Americas	2016	6205	4288000000	45.3888	22.0213
Peru	Americas	2017	6710.51	4439000000	47.5136	20.7118
Peru	Americas	2018	6957.79	4505000000	48.6364	21.3632
Peru	Americas	2019	7027.61	4703000000	46.7893	21.0439
Peru	Americas	2020	6126.87	1002000000	43.4367	17.8207
Uruguay	Americas	2003	3624.21	419000000	51.7592	15.2063
Uruguay	Americas	2004	4120.54	591000000	61.4767	17.4685
Uruguay	Americas	2005	5226.94	699000000	58.8777	17.6989
Uruguay	Americas	2006	5887.85	711000000	61.9716	19.4606
Uruguay	Americas	2007	7026.5	928000000	59.2104	19.5261
Uruguay	Americas	2008	9091.08	1195000000	65.2081	23.2081
Uruguay	Americas	2009	9451.93	1460000000	53.3944	19.6248
Uruguay	Americas	2010	11992	1669000000	51.699	19.4076
Uruguay	Americas	2011	14236.7	2401000000	53.247	20.8823
Uruguay	Americas	2012	15171.6	2666000000	55.0612	22.9154
Uruguay	Americas	2013	16973.7	2481000000	49.7178	22.4844
Uruguay	Americas	2014	16831.9	2341000000	49.0876	21.2028
Uruguay	Americas	2015	15613.7	2349000000	45.3282	19.7054
Uruguay	Americas	2016	16715.6	2396000000	48.5732	17.4547
Uruguay	Americas	2017	18690.9	2924000000	46.8047	15.8289
Uruguay	Americas	2018	18703.9	2708000000	47.8254	14.9532
Uruguay	Americas	2019	17688	2335000000	49.607	14.6394
Uruguay	Americas	2020	15438.4	1085000000	46.3683	16.998
Algeria	Africa & Middle East	2003	2103.38	112000000	62.1248	30.3407
Algeria	Africa & Middle East	2004	2610.19	178000000	65.7014	33.2635
Algeria	Africa & Middle East	2005	3113.09	477000000	71.2786	31.6564
Algeria	Africa & Middle East	2006	3478.71	393000000	70.73	30.1705
Algeria	Africa & Middle East	2007	3950.51	334000000	71.9381	34.4695
Algeria	Africa & Middle East	2008	4923.63	473000000	76.6845	37.3484
Algeria	Africa & Middle East	2009	3883.27	361000000	71.3243	46.8765
Algeria	Africa & Middle East	2010	4480.79	324000000	69.8667	41.4303
Algeria	Africa & Middle East	2011	5455.68	300000000	67.4743	38.0532
Algeria	Africa & Middle East	2012	5592.22	295000000	65.405	39.1527
Algeria	Africa & Middle East	2013	5499.59	326000000	63.6108	43.4112
Algeria	Africa & Middle East	2014	5493.06	316000000	62.4143	45.6266
Algeria	Africa & Middle East	2015	4177.89	347000000	59.6951	50.7807
Algeria	Africa & Middle East	2016	3946.45	246000000	55.9257	50.7777
Algeria	Africa & Middle East	2017	4109.7	171000000	55.3214	48.5437
Algeria	Africa & Middle East	2018	4142.02	196500000	58.0655	47.415
Algeria	Africa & Middle East	2019	3989.67	140000000	51.8417	45.828
Algeria	Africa & Middle East	2020	3306.86	50000000	45.842	43.3844
Morocco	Africa & Middle East	2003	1725.46	3802000000	58.3277	29.0353
Morocco	Africa & Middle East	2004	1952.9	4540000000	61.5965	30.9342
Morocco	Africa & Middle East	2005	2018.03	5426000000	67.9149	30.2796
Morocco	Africa & Middle East	2006	2196.01	6900000000	71.4963	30.9023
Morocco	Africa & Middle East	2007	2499.26	8307000000	78.4872	33.8854
Morocco	Africa & Middle East	2008	2890.36	8885000000	85.6728	39.0891
Morocco	Africa & Middle East	2009	2866.92	7980000000	67.9151	35.0462
Morocco	Africa & Middle East	2010	2839.93	8176000000	75.2476	34.0744
Morocco	Africa & Middle East	2011	3046.95	9101000000	83.4268	35.777
Morocco	Africa & Middle East	2012	2912.66	8491000000	85.1249	35.0191
Morocco	Africa & Middle East	2013	3121.68	8201000000	80.0206	34.6751
Morocco	Africa & Middle East	2014	3171.7	9070000000	81.7723	32.5379
Morocco	Africa & Middle East	2015	2875.26	7765000000	77.198	30.801
Morocco	Africa & Middle East	2016	2896.72	7922000000	80.8606	32.3913
Morocco	Africa & Middle East	2017	3035.45	9086000000	83.9992	32.6239
Morocco	Africa & Middle East	2018	3226.98	9520000000	87.9758	33.4014
Morocco	Africa & Middle East	2019	3235	9949000000	87.2255	31.9422
Morocco	Africa & Middle East	2020	3058.69	4514000000	77.482	28.4494
Angola	Africa & Middle East	2003	982.961	63000000	103.901	30.4511
Angola	Africa & Middle East	2004	1255.56	82000000	103.58	30.8937
Angola	Africa & Middle East	2005	1902.42	103000000	106.591	27.5566
Angola	Africa & Middle East	2006	2599.57	91000000	94.6252	23.3008
Angola	Africa & Middle East	2007	3122	236000000	108.06	25.7306
Angola	Africa & Middle East	2008	4080.94	293000000	121.365	30.8041
Angola	Africa & Middle East	2009	3122.78	554000000	122.446	42.8209
Angola	Africa & Middle East	2010	3587.88	726000000	104.124	28.1973
Angola	Africa & Middle East	2011	4615.47	653000000	99.9825	26.4244
Angola	Africa & Middle East	2012	5100.1	711000000	91.8001	26.6676
Angola	Africa & Middle East	2013	5254.88	1241000000	86.8119	26.143
Angola	Africa & Middle East	2014	5408.41	1597000000	79.3329	27.5005
Angola	Africa & Middle East	2015	4166.98	1171000000	62.8885	34.2025
Angola	Africa & Middle East	2016	3506.07	628000000	53.3702	27.2147
Angola	Africa & Middle East	2017	4095.81	884000000	52.2568	24.1303
Angola	Africa & Middle East	2018	3289.64	557000000	66.3781	21.3859
Angola	Africa & Middle East	2019	2809.63	395000000	64.2886	19.7857
Angola	Africa & Middle East	2020	1776.17	19000000	66.9075	16.761
Botswana	Africa & Middle East	2003	4330.97	459000000	85.834	30.143
Botswana	Africa & Middle East	2004	5073.52	582000000	90.9978	34.9894
Botswana	Africa & Middle East	2005	5513.33	563000000	88.5054	27.1847
Botswana	Africa & Middle East	2006	5521.99	540000000	86.3346	28.5359
Botswana	Africa & Middle East	2007	5832.74	5.483e+08	95.1046	29.5754
Botswana	Africa & Middle East	2008	5713.54	5.107e+08	96.7159	41.6796
Botswana	Africa & Middle East	2009	5255.78	6.636e+08	86.686	30.8321
Botswana	Africa & Middle East	2010	6434.81	4.401e+08	94.8998	38.053
Botswana	Africa & Middle East	2011	7617.31	4.683e+08	103.546	35.4536
Botswana	Africa & Middle East	2012	7050.57	5.156e+08	110.655	38.0828
Botswana	Africa & Middle East	2013	7224.91	4.842e+08	122.554	29.4091
Botswana	Africa & Middle East	2014	7495.22	5.293e+08	118.089	24.9553
Botswana	Africa & Middle East	2015	6402.91	5.343e+08	112.502	29.0741
Botswana	Africa & Middle East	2016	6982.92	505000000	100.465	22.0677
Botswana	Africa & Middle East	2017	7296.09	5.4201e+08	82.0093	23.8305
Botswana	Africa & Middle East	2018	7503.88	5.842e+08	88.0634	27.3183
Botswana	Africa & Middle East	2019	7203.06	7.124e+08	83.7546	29.8332
Botswana	Africa & Middle East	2020	6404.9	217000000	77.1395	32.9893
Cameroon	Africa & Middle East	2003	950.565	266000000	40.2432	18.0947
Cameroon	Africa & Middle East	2004	1090.79	212000000	41.8377	18.8678
Cameroon	Africa & Middle East	2005	1100.17	229000000	44.9977	18.6709
Cameroon	Africa & Middle East	2006	1147.44	231000000	47.1044	17.7759
Cameroon	Africa & Middle East	2007	1277.52	254000000	53.2157	18.3784
Cameroon	Africa & Middle East	2008	1439.55	167000000	56.9244	19.7541
Cameroon	Africa & Middle East	2009	1411.47	271000000	42.1761	18.5597
Cameroon	Africa & Middle East	2010	1352.3	171000000	47.2386	18.2284
Cameroon	Africa & Middle East	2011	1465.15	423000000	51.522	18.7324
Cameroon	Africa & Middle East	2012	1403.52	377000000	50.036	18.0007
Cameroon	Africa & Middle East	2013	1527.75	607000000	49.6745	18.6515
Cameroon	Africa & Middle East	2014	1604.21	629000000	50.8324	19.7278
Cameroon	Africa & Middle East	2015	1382.51	476000000	45.5401	18.2499
Cameroon	Africa & Middle East	2016	1413.26	508000000	40.6386	19.8181
Cameroon	Africa & Middle East	2017	1469.45	544000000	39.199	19.4451
Cameroon	Africa & Middle East	2018	1585.24	633000000	40.5876	19.538
Cameroon	Africa & Middle East	2019	1533.1	681000000	43.3785	18.9346
Cameroon	Africa & Middle East	2020	1537.13	437000000	33.2612	17.743
Eswatini	Africa & Middle East	2003	2148.63	7.004e+07	172.092	19.2887
Eswatini	Africa & Middle East	2004	2699.13	7.51e+07	150.174	19.3713
Eswatini	Africa & Middle East	2005	3083.84	7.73e+07	124.538	17.3517
Eswatini	Africa & Middle East	2006	3176.69	7.51e+07	106.925	16.4738
Eswatini	Africa & Middle East	2007	3327.45	3.22e+07	114.851	16.0393
Eswatini	Africa & Middle East	2008	3137.39	2.63e+07	112.989	15.6979
Eswatini	Africa & Middle East	2009	3385.86	4.01e+07	107.354	15.3808
Eswatini	Africa & Middle East	2010	4168.49	5.14e+07	106.667	14.4818
Eswatini	Africa & Middle East	2011	4496.61	1.01e+07	80.7613	12.8959
Eswatini	Africa & Middle East	2012	4527.57	2.91e+07	79.6669	11.8245
Eswatini	Africa & Middle East	2013	4230.17	4.2e+06	86.8013	12.2213
Eswatini	Africa & Middle East	2014	4039.16	1.56e+07	88.341	12.595
Eswatini	Africa & Middle East	2015	3680.35	1.42e+07	84.0897	12.5147
Eswatini	Africa & Middle East	2016	3425.53	1.32e+07	86.6516	12.84
Eswatini	Africa & Middle East	2017	3914.42	1.32e+07	87.7984	12.8307
Eswatini	Africa & Middle East	2018	4105.89	1.64e+07	84.7689	13.2492
Eswatini	Africa & Middle East	2019	3915.64	1.43e+07	88.615	13.57
Eswatini	Africa & Middle East	2020	3424.28	7.3e+06	87.3237	12.8158
Ghana	Africa & Middle East	2003	367.821	441000000	97.2871	22.9369
Ghana	Africa & Middle East	2004	417.508	495000000	99.6703	28.3775
Ghana	Africa & Middle East	2005	492.544	867000000	98.1715	29.0021
Ghana	Africa & Middle East	2006	913.394	910000000	65.9214	22.9541
Ghana	Africa & Middle East	2007	1081.17	990000000	65.3543	15.3845
Ghana	Africa & Middle East	2008	1217.06	970000000	69.5142	16.492
Ghana	Africa & Middle East	2009	1077.66	849000000	71.5947	16.4318
Ghana	Africa & Middle East	2010	1299.35	706000000	75.3778	13.1002
Ghana	Africa & Middle East	2011	1549.46	797000000	86.2955	12.81
Ghana	Africa & Middle East	2012	1587.56	1154000000	93.168	16.9677
Ghana	Africa & Middle East	2013	2361.09	1010000000	60.7593	24.7718
Ghana	Africa & Middle East	2014	2012.26	1027000000	63.8366	27.1977
Ghana	Africa & Middle East	2015	1774.07	911000000	76.5213	27.8359
Ghana	Africa & Middle East	2016	1971.96	952000000	67.877	25.7126
Ghana	Africa & Middle East	2017	2074.29	919000000	70.5484	20.5938
Ghana	Africa & Middle East	2018	2260.86	996000000	67.9585	22.6493
Ghana	Africa & Middle East	2019	2246.63	1490000000	76.8248	19.6644
Ghana	Africa & Middle East	2020	2205.53	191000000	68.0433	19.4925
Kenya	Africa & Middle East	2003	429.788	619000000	54.1323	16.4821
Kenya	Africa & Middle East	2004	451.669	799000000	59.477	16.9625
Kenya	Africa & Middle East	2005	511.616	969000000	64.4789	17.6497
Kenya	Africa & Middle East	2006	685.954	1181000000	55.2365	18.6336
Kenya	Africa & Middle East	2007	825.667	1514000000	53.8948	20.457
Kenya	Africa & Middle East	2008	902.07	1398000000	57.5786	19.6127
Kenya	Africa & Middle East	2009	1035.34	1124000000	45.9452	19.0192
Kenya	Africa & Middle East	2010	1080.3	1620000000	50.3943	21.264
Kenya	Africa & Middle East	2011	1085.49	1844000000	58.4022	21.8858
Kenya	Africa & Middle East	2012	1271.82	2004000000	51.6237	22.1934
Kenya	Africa & Middle East	2013	1354.82	1829000000	47.4646	22.405
Kenya	Africa & Middle East	2014	1462.22	1745000000	46.1705	24.9507
Kenya	Africa & Middle East	2015	1464.55	1596000000	40.3274	22.1034
Kenya	Africa & Middle East	2016	1525.24	1472000000	34.865	19.3484
Kenya	Africa & Middle East	2017	1633.49	1564000000	35.9951	20.6635
Kenya	Africa & Middle East	2018	1794.09	1784000000	34.4148	19.376
Kenya	Africa & Middle East	2019	1912.65	1762000000	31.704	19.1096
Kenya	Africa & Middle East	2020	1878.58	472000000	27.353	19.67
Madagascar	Africa & Middle East	2003	368.797	119000000	34.0306	13.7246
Madagascar	Africa & Middle East	2004	284.488	239000000	48.7754	21.151
Madagascar	Africa & Middle East	2005	319.537	275000000	59.1301	19.3271
Madagascar	Africa & Middle East	2006	338.751	382000000	62.1028	20.3113
Madagascar	Africa & Middle East	2007	438.656	395000000	66.7027	26.5179
Madagascar	Africa & Middle East	2008	536.351	440000000	74.3574	38.7461
Madagascar	Africa & Middle East	2009	467.54	328000000	62.4117	37.2219
Madagascar	Africa & Middle East	2010	471.959	425000000	57.8749	27.0274
Madagascar	Africa & Middle East	2011	531.265	507000000	56.4831	23.3512
Madagascar	Africa & Middle East	2012	518.153	596000000	52.6517	20.1689
Madagascar	Africa & Middle East	2013	541.066	609000000	56.3676	16.5129
Madagascar	Africa & Middle East	2014	530.861	740000000	61.9694	16.4907
Madagascar	Africa & Middle East	2015	467.235	696000000	61.2204	15.9919
Madagascar	Africa & Middle East	2016	475.956	912000000	60.8347	16.366
Madagascar	Africa & Middle East	2017	515.293	849000000	65.3434	15.8064
Madagascar	Africa & Middle East	2018	523.946	879000000	67.8415	20.703
Madagascar	Africa & Middle East	2019	522.99	951000000	62.6013	22.684
Madagascar	Africa & Middle East	2020	471.491	202000000	48.9933	18.2422
Mauritius	Africa & Middle East	2003	4793.72	960000000	110.119	23.6792
Mauritius	Africa & Middle East	2004	5388.07	1156000000	108.469	24.3929
Mauritius	Africa & Middle East	2005	5282.91	1189000000	123.246	22.668
Mauritius	Africa & Middle East	2006	5695.97	1302000000	127.063	21.0242
Mauritius	Africa & Middle East	2007	6574.65	1663000000	120.876	25.9852
Mauritius	Africa & Middle East	2008	8030.06	1823000000	115.489	25.346
Mauritius	Africa & Middle East	2009	7318.13	1390000000	104.43	23.7657
Mauritius	Africa & Middle East	2010	8000.38	1585000000	113.457	27.1051
Mauritius	Africa & Middle East	2011	9197.03	1808000000	117.539	23.9467
Mauritius	Africa & Middle East	2012	9291.23	1778000000	119.5	24.3806
Mauritius	Africa & Middle East	2013	9637	1593000000	109.97	22.0321
Mauritius	Africa & Middle East	2014	10153.9	1719000000	108.139	19.6757
Mauritius	Africa & Middle East	2015	9260.45	1680000000	105.01	18.0911
Mauritius	Africa & Middle East	2016	9681.62	1824000000	97.9856	17.9009
Mauritius	Africa & Middle East	2017	10484.9	2005000000	97.3655	18.2751
Mauritius	Africa & Middle East	2018	11208.3	2161000000	94.9842	19.4048
Mauritius	Africa & Middle East	2019	11097.2	2024000000	92.1394	19.7991
Mauritius	Africa & Middle East	2020	8627.84	518000000	78.6966	18.204
Namibia	Africa & Middle East	2003	2621.7	383000000	95.9525	19.3883
Namibia	Africa & Middle East	2004	3464.42	426000000	81.8623	19.0605
Namibia	Africa & Middle East	2005	3739.53	362000000	80.6804	19.6698
Namibia	Africa & Middle East	2006	4059.1	474000000	86.834	22.212
Namibia	Africa & Middle East	2007	4405.41	541000000	104.979	24.0613
Namibia	Africa & Middle East	2008	4212.37	485000000	119.644	27.4739
Namibia	Africa & Middle East	2009	4295.39	507000000	123.763	26.1159
Namibia	Africa & Middle East	2010	5395	471000000	108.072	23.78
Namibia	Africa & Middle East	2011	5806.75	516000000	102.189	22.054
Namibia	Africa & Middle East	2012	5942.29	416000000	100.213	26.7227
Namibia	Africa & Middle East	2013	5392.09	357000000	97.7249	29.3954
Namibia	Africa & Middle East	2014	5469.9	552000000	103.08	34.7766
Namibia	Africa & Middle East	2015	4896.62	540000000	97.239	30.5564
Namibia	Africa & Middle East	2016	4546.99	295000000	93.9662	22.0299
Namibia	Africa & Middle East	2017	5367.11	449000000	81.2197	17.7665
Namibia	Africa & Middle East	2018	5588.39	488000000	81.7139	14.9163
Namibia	Africa & Middle East	2019	5009.69	451000000	83.4749	15.1923
Namibia	Africa & Middle East	2020	4179.28	155000000	76.406	14.4045
Nigeria	Africa & Middle East	2003	795.386	58000000	49.335	29.3868
Nigeria	Africa & Middle East	2004	1007.87	49000000	31.8959	27.118
Nigeria	Africa & Middle East	2005	1268.38	139000000	33.0595	26.1896
Nigeria	Africa & Middle East	2006	1656.42	209000000	42.5666	27.8656
Nigeria	Africa & Middle East	2007	1883.46	337000000	39.3369	21.2446
Nigeria	Africa & Middle East	2008	2259.11	958000000	40.7968	19.897
Nigeria	Africa & Middle East	2009	1911.61	791000000	36.0587	22.0495
Nigeria	Africa & Middle East	2010	2280.44	736000000	43.3208	17.5621
Nigeria	Africa & Middle East	2011	2487.6	688000000	53.278	16.3606
Nigeria	Africa & Middle East	2012	2723.82	638000000	44.5324	14.9588
Nigeria	Africa & Middle East	2013	2961.55	616000000	31.0489	14.9039
Nigeria	Africa & Middle East	2014	3098.99	605000000	30.8852	15.8027
Nigeria	Africa & Middle East	2015	2687.48	461000000	21.3327	15.4901
Nigeria	Africa & Middle East	2016	2176	1088000000	20.7225	15.3667
Nigeria	Africa & Middle East	2017	1968.57	2615000000	26.3476	15.4743
Nigeria	Africa & Middle East	2018	2027.78	1977000000	33.0078	19.8138
Nigeria	Africa & Middle East	2019	2229.86	1471000000	34.0239	25.4159
Nigeria	Africa & Middle East	2020	2097.09	321000000	25.3998	29.3989
South Africa	Africa & Middle East	2003	4217.11	6674000000	45.7239	15.6571
South Africa	Africa & Middle East	2004	5409.13	7571000000	45.6436	16.9604
South Africa	Africa & Middle East	2005	6033.1	8629000000	47.4278	16.8318
South Africa	Africa & Middle East	2006	6266.53	9211000000	53.7681	18.4902
South Africa	Africa & Middle East	2007	6780.88	10226000000	57.1251	19.326
South Africa	Africa & Middle East	2008	6350.65	9178000000	65.9745	21.2872
South Africa	Africa & Middle East	2009	6532.74	8684000000	49.5875	18.7669
South Africa	Africa & Middle East	2010	8148.96	10309000000	50.4061	17.5956
South Africa	Africa & Middle East	2011	8810.93	10706000000	54.6364	18.8532
South Africa	Africa & Middle East	2012	8222.2	11202000000	55.5826	18.5845
South Africa	Africa & Middle East	2013	7467.08	10468000000	58.875	19.1688
South Africa	Africa & Middle East	2014	6988.81	10484000000	59.4996	18.488
South Africa	Africa & Middle East	2015	6259.84	9140000000	56.7267	18.6332
South Africa	Africa & Middle East	2016	5756.97	8807000000	55.8613	16.9605
South Africa	Africa & Middle East	2017	6690.94	9706000000	53.5359	16.6107
South Africa	Africa & Middle East	2018	7005.1	9789000000	54.5076	16.5409
South Africa	Africa & Middle East	2019	6624.76	9064000000	54.1502	16.0211
South Africa	Africa & Middle East	2020	5655.87	2716000000	51.1268	12.7456
Tanzania	Africa & Middle East	2003	431.28	654000000	30.4384	20.6773
Tanzania	Africa & Middle East	2004	459.259	762000000	33.5982	24.4852
Tanzania	Africa & Middle East	2005	492.631	835000000	36.9593	27.3959
Tanzania	Africa & Middle East	2006	485.497	986000000	42.7682	30.324
Tanzania	Africa & Middle East	2007	552.84	1215000000	48.0584	32.6512
Tanzania	Africa & Middle East	2008	687.39	1293000000	49.0265	37.4895
Tanzania	Africa & Middle East	2009	695.217	1192000000	43.5326	34.3557
Tanzania	Africa & Middle East	2010	743.404	1279000000	47.6404	32.0172
Tanzania	Africa & Middle East	2011	781.434	1383000000	56.1661	34.736
Tanzania	Africa & Middle East	2012	867.857	1754000000	54.3696	34.8444
Tanzania	Africa & Middle East	2013	970.4	1939000000	48.6306	37.47
Tanzania	Africa & Middle East	2014	1030.08	2047000000	45.356	37.654
Tanzania	Africa & Middle East	2015	947.933	1924000000	40.7577	32.7587
Tanzania	Africa & Middle East	2016	966.503	2149000000	35.4205	32.1748
Tanzania	Africa & Middle East	2017	1004.91	2265000000	32.2389	34.0172
Tanzania	Africa & Middle East	2018	1042.84	2465000000	32.6426	38.3766
Tanzania	Africa & Middle East	2019	1085.88	2624500000	32.9591	39.6549
Tanzania	Africa & Middle East	2020	1076.47	1068000000	29.6043	41.0183
Uganda	Africa & Middle East	2003	254.301	185000000	36.5857	20.9841
Uganda	Africa & Middle East	2004	296.014	268000000	35.4601	20.1457
Uganda	Africa & Middle East	2005	333.732	382000000	38.9943	22.3551
Uganda	Africa & Middle East	2006	349.217	347000000	43.6333	21.1304
Uganda	Africa & Middle East	2007	403.664	402000000	46.7774	22.0831
Uganda	Africa & Middle East	2008	474.518	536000000	56.2583	22.9778
Uganda	Africa & Middle East	2009	799.966	683000000	47.0639	26.0919
Uganda	Africa & Middle East	2010	822.539	802000000	38.2692	26.1877
Uganda	Africa & Middle East	2011	832.569	977000000	39.7552	25.9783
Uganda	Africa & Middle East	2012	790.131	1157000000	43.5021	25.4295
Uganda	Africa & Middle East	2013	810.09	960000000	43.1092	30.8195
Uganda	Africa & Middle East	2014	883.529	984000000	36.0144	26.1073
Uganda	Africa & Middle East	2015	847.268	1049000000	37.6893	23.0404
Uganda	Africa & Middle East	2016	736.56	1118000000	31.2094	25.4154
Uganda	Africa & Middle East	2017	746.831	954000000	36.8371	24.6142
Uganda	Africa & Middle East	2018	770.601	1522000000	36.6384	24.3288
Uganda	Africa & Middle East	2019	798.586	1400000000	39.3611	25.5296
Uganda	Africa & Middle East	2020	822.028	518000000	37.0007	24.2161
Zimbabwe	Africa & Middle East	2003	478.008	61000000	70.452	8
Zimbabwe	Africa & Middle East	2004	482.998	194000000	76.0396	4.50911
Zimbabwe	Africa & Middle East	2005	476.555	99000000	76.0437	1.52518
Zimbabwe	Africa & Middle East	2006	447.855	338000000	82.8206	1.57116
Zimbabwe	Africa & Middle East	2007	431.787	365000000	84.1729	7.10975
Zimbabwe	Africa & Middle East	2008	356.693	294000000	109.522	5.12791
Zimbabwe	Africa & Middle East	2009	771.599	129000000	61.7784	12.7468
Zimbabwe	Africa & Middle East	2010	948.331	135000000	83.1242	18.7633
Zimbabwe	Africa & Middle East	2011	1093.65	164000000	89.4665	17.3978
Zimbabwe	Africa & Middle East	2012	1304.97	174000000	74.1625	9.85698
Zimbabwe	Africa & Middle East	2013	1430	183000000	58.6565	9.20948
Zimbabwe	Africa & Middle East	2014	1434.9	186000000	54.6716	9.63922
Zimbabwe	Africa & Middle East	2015	1445.07	191000000	56.7488	10.0356
Zimbabwe	Africa & Middle East	2016	1464.59	194000000	51.219	9.86137
Zimbabwe	Africa & Middle East	2017	1235.19	158000000	50.0297	9.70015
Zimbabwe	Africa & Middle East	2018	1254.64	191000000	69.447	9.68773
Zimbabwe	Africa & Middle East	2019	1316.74	285000000	63.2819	7.4087
Zimbabwe	Africa & Middle East	2020	1214.51	66000000	76.0019	7.45147
Jordan	Africa & Middle East	2003	1876.26	1266000000	115.706	20.8405
Jordan	Africa & Middle East	2004	2044.96	1621000000	134.625	27.3846
Jordan	Africa & Middle East	2005	2183.39	1759000000	146.913	34.1487
Jordan	Africa & Middle East	2006	2513.03	2426000000	141.748	28.34
Jordan	Africa & Middle East	2007	2735.38	2754000000	145.993	30.2677
Jordan	Africa & Middle East	2008	3455.77	3539000000	140.913	31.5171
Jordan	Africa & Middle East	2009	3559.69	3472000000	112.152	30.7372
Jordan	Africa & Middle East	2010	3736.65	4390000000	114.223	30.8539
Jordan	Africa & Middle East	2011	3852.89	4351000000	118.7	28.4465
Jordan	Africa & Middle East	2012	3910.35	5123000000	117.856	24.3227
Jordan	Africa & Middle East	2013	4044.43	5145000000	111.452	22.3524
Jordan	Africa & Middle East	2014	4131.45	5518000000	109.939	22.2309
Jordan	Africa & Middle East	2015	4164.11	4968000000	95.3579	21.831
Jordan	Africa & Middle East	2016	4175.36	4943000000	88.7207	20.0397
Jordan	Africa & Middle East	2017	4231.52	5549000000	90.1635	21.431
Jordan	Africa & Middle East	2018	4308.15	6221000000	88.5315	17.4968
Jordan	Africa & Middle East	2019	4405.49	6765000000	85.688	12.2184
Jordan	Africa & Middle East	2020	4282.77	1745000000	65.3719	11.942
Lebanon	Africa & Middle East	2003	4576.39	6782000000	54.0908	19.161
Lebanon	Africa & Middle East	2004	4630.79	5931000000	90.9728	23.0676
Lebanon	Africa & Middle East	2005	4575.11	5969000000	92.7627	22.966
Lebanon	Africa & Middle East	2006	4626.85	5457000000	91.0694	20.5481
Lebanon	Africa & Middle East	2007	5207.79	5796000000	97.9677	24.2821
Lebanon	Africa & Middle East	2008	6111.33	6317000000	106.626	27.9963
Lebanon	Africa & Middle East	2009	7354.95	7157000000	90.3978	26.921
Lebanon	Africa & Middle East	2010	7761.64	8026000000	95.0967	24.9373
Lebanon	Africa & Middle East	2011	7675.31	6797000000	102.14	26.8464
Lebanon	Africa & Middle East	2012	7952.15	7361000000	88.5069	24.7765
Lebanon	Africa & Middle East	2013	7933.23	7032000000	86.1206	27.5951
Lebanon	Africa & Middle East	2014	7687.76	6835000000	79.7538	24.9473
Lebanon	Africa & Middle East	2015	7663.92	7087000000	71.643	22.1619
Lebanon	Africa & Middle East	2016	7653.73	7373000000	67.4047	22.6186
Lebanon	Africa & Middle East	2017	7819.6	8086000000	68.074	21.3013
Lebanon	Africa & Middle East	2018	8058.44	8694000000	67.7947	20.673
Lebanon	Africa & Middle East	2019	7578.17	8717000000	61.0926	12.319
Lebanon	Africa & Middle East	2020	4649.55	2369000000	45.561	5.62255
Oman	Africa & Middle East	2003	9066.31	546000000	97.0004	23.2013
Oman	Africa & Middle East	2004	10126.1	601000000	101.547	27.9012
Oman	Africa & Middle East	2005	12377.1	627000000	99.111	21.4262
Oman	Africa & Middle East	2006	14420.5	749000000	98.555	27.1515
Oman	Africa & Middle East	2007	15838.5	905000000	108.872	34.0731
Oman	Africa & Middle East	2008	22139.7	1105000000	108.607	36.4783
Oman	Africa & Middle East	2009	16823.8	1092000000	105.006	28.2078
Oman	Africa & Middle East	2010	21369.4	1072000000	96.3866	20.0371
Oman	Africa & Middle East	2011	23837.3	1515000000	101.641	27.6618
Oman	Africa & Middle East	2012	24988	1723000000	102.074	30.21
Oman	Africa & Middle East	2013	23888.6	1888000000	112.543	32.3565
Oman	Africa & Middle East	2014	23017.9	1971000000	102.278	28.6218
Oman	Africa & Middle East	2015	18444.9	2247000000	96.3756	36.3716
Oman	Africa & Middle East	2016	16772.7	2324000000	82.8622	36.0865
Oman	Africa & Middle East	2017	17329.2	2629000000	88.9528	33.8434
Oman	Africa & Middle East	2018	18947.4	2874000000	89.2792	31.6752
Oman	Africa & Middle East	2019	17700.7	3077000000	86.4761	26.8649
Oman	Africa & Middle East	2020	14485.4	669000000	81.0495	20.7468
Saudi Arabia	Africa & Middle East	2003	9609.97	3418000000	69.8312	19.4925
Saudi Arabia	Africa & Middle East	2004	11185.1	6490000000	75.0828	19.8646
Saudi Arabia	Africa & Middle East	2005	13791.5	4630000000	81.9541	20.1749
Saudi Arabia	Africa & Middle East	2006	15384.7	4770000000	89.9446	22.2152
Saudi Arabia	Africa & Middle East	2007	16516.6	6907000000	94.8633	26.4729
Saudi Arabia	Africa & Middle East	2008	20078.3	6775000000	96.1026	27.2958
Saudi Arabia	Africa & Middle East	2009	16113.1	6744000000	84.8583	31.7153
Saudi Arabia	Africa & Middle East	2010	19262.5	7536000000	82.5498	30.9263
Saudi Arabia	Africa & Middle East	2011	23745.9	9317000000	85.5435	26.9709
Saudi Arabia	Africa & Middle East	2012	25243.6	8400000000	83.5118	26.5415
Saudi Arabia	Africa & Middle East	2013	24845.1	8690000000	82.709	26.4697
Saudi Arabia	Africa & Middle East	2014	24464.2	9263000000	80.6405	28.7506
Saudi Arabia	Africa & Middle East	2015	20627.9	11183000000	71.1201	34.1726
Saudi Arabia	Africa & Middle East	2016	19878.8	13438000000	61.862	30.9326
Saudi Arabia	Africa & Middle East	2017	20802.5	15020000000	64.185	28.8518
Saudi Arabia	Africa & Middle East	2018	23337	16974000000	66.6868	24.0769
Saudi Arabia	Africa & Middle East	2019	23139.8	19849000000	63.6598	28.776
Saudi Arabia	Africa & Middle East	2020	20110.3	5960000000	50.6024	26.3142
